# Supplementary material for: Mendelian randomization provides causal association between COVID-19 and thyroid cancer: insights from a multi-cancer analysis
Source: Front Oncol. 2024 Sep 10;14:1419020. doi: 10.3389/fonc.2024.1419020 (PMC11419959; doi:10.3389/fonc.2024.1419020)
Supplement: Supplementary file 1 [file Table1.xlsx]

## Sheet: Table S1
Table S1. Source and Basic Information of the included GWAS Summary Data.
id	trait	ncase	group_name	year	author	consortium	sex	pmid	population	sample_size	build	ncontrol	nsnp
ebi-a-GCST011074	COVID-19 (RELEASE 5)	32494	public	2020	COVID-19 Host Genetics Initiative	NA	NA	32404885	European	1348701	HG19/GRCh37	1316207	8666451
ebi-a-GCST011081	COVID-19 (hospitalized vs population) RELEASE 5	9986	public	2020	COVID-19 Host Genetics Initiative	NA	NA	32404885	European	1887658	HG19/GRCh37	1877672	8107040
ebi-a-GCST011078	COVID-19 (very severe respiratory confirmed vs population) RELEASE 5	4792	public	2020	COVID-19 Host Genetics Initiative	NA	NA	32404885	European	1059456	HG19/GRCh37	1054664	9817241
ieu-b-4875	Brain cancer	606	public	2021	Burrows	NA	Males and Females	NA	European	372622	HG19/GRCh37	372016	8629116
ieu-b-4810	Breast cancer	13879	public	2021	Burrows	UK Biobank	Females	NA	European	212402	HG19/GRCh37	198523	NA
ukb-d-C_URINARY_TRACT	Cancer of urinary tract	1841	public	2018	Neale lab	NA	Males and Females	NA	European	361194	HG19/GRCh37	359353	10309627
ieu-b-4876	Cervical cancer	563	public	2021	Burrows	NA	Females	NA	European	199086	HG19/GRCh37	198523	8506261
ieu-b-4965	Colorectal cancer	5657	public	2021	Burrows	UK Biobank	Males and Females	NA	European	377673	HG19/GRCh37	372016	11738639
ebi-a-GCST90018838	Endometrial cancer	2188	public	2021	Sakaue S	NA	NA	34594039	European	240027	HG19/GRCh37	237839	24135295
ieu-b-4960	Esophageal cancer	740	public	2021	Burrows	UK Biobank	Males and Females	NA	European	372756	HG19/GRCh37	372016	8970465
ebi-a-GCST90018849	Gastric cancer	1029	public	2021	Sakaue S	NA	NA	34594039	European	476116	HG19/GRCh37	475087	24188662
ieu-b-4878	Haemotological cancer	4552	public	2021	Burrows	NA	Males and Females	NA	European	376568	HG19/GRCh37	372016	11562585
ieu-b-4955	Lung cancer	2671	public	2021	Burrows	UK Biobank	Males and Females	NA	European	374687	HG19/GRCh37	372016	11078115
ieu-b-4961	Oral cavity cancer	357	public	2021	Burrows	UK Biobank	Males and Females	NA	European	372373	HG19/GRCh37	372016	7723107
ebi-a-GCST90018888	Ovarian cancer	1588	public	2021	Sakaue S	NA	NA	34594039	European	246520	HG19/GRCh37	244932	24137758
ebi-a-GCST90018893	Pancreatic cancer	1196	public	2021	Sakaue S	NA	NA	34594039	European	476245	HG19/GRCh37	475049	24195229
ieu-b-4809	Prostate cancer	9132	public	2021	Burrows	UK Biobank	Males	NA	European	182625	HG19/GRCh37	173493	NA
ebi-a-GCST90018921	Skin cancer	25928	public	2021	Sakaue S	NA	NA	34594039	European	492203	HG19/GRCh37	466275	24178924
ebi-a-GCST90018929	Thyroid cancer	1054	public	2021	Sakaue S	NA	NA	34594039	European	491974	HG19/GRCh37	490920	24198226
finn-b-AUTOIMMUNE_HYPERTHYROIDISM	Autoimmune hyperthyroidism	962	public	2021	NA	NA	Males and Females	NA	European	NA	HG19/GRCh37	172976	16380189
ebi-a-GCST90018635	Hashimoto thyroiditis	537	public	2021	Sakaue S	NA	NA	34594039	East Asian	173193	HG19/GRCh37	172656	12453732
finn-b-E4_HYTHYPOSTINF	Postinfectious hypothyroidism	90	public	2021	NA	NA	Males and Females	NA	European	NA	HG19/GRCh37	187684	16380359
ebi-a-GCST90018627	Graves' disease	2809	public	2021	Sakaue S	NA	NA	34594039	East Asian	175465	HG19/GRCh37	172656	12454070

## Sheet: Table S2
Table S2. Genetic Variants associated with COVID-19 Traits after Screening.
id	chr.exposure	pos.exposure	beta.exposure	se.exposure	pval.exposure	samplesize.exposure	id.exposure	SNP	effect_allele.exposure	other_allele.exposure	eaf.exposure	exposure	mr_keep.exposure	pval_origin.exposure	data_source.exposure	r2	F
ebi-a-GCST011074	3	45880481	0.19082	0.019579	1.91779e-22	1348701	ebi-a-GCST011074	rs35508621	C	T	0.0873	COVID-19 (RELEASE 5) || id:ebi-a-GCST011074	TRUE	reported	igd	7.0424e-05	94.9874
ebi-a-GCST011074	9	136143442	0.09836	0.012123	4.90569e-16	1348701	ebi-a-GCST011074	rs612169	G	A	0.3566	COVID-19 (RELEASE 5) || id:ebi-a-GCST011074	TRUE	reported	igd	4.88068e-05	65.8288
ebi-a-GCST011074	12	113362997	0.072404	0.011872	1.06901e-09	1348701	ebi-a-GCST011074	rs4766664	G	T	0.6795	COVID-19 (RELEASE 5) || id:ebi-a-GCST011074	TRUE	reported	igd	2.75772e-05	37.1943
ebi-a-GCST011074	19	4719443	0.069868	0.01261	3.01203e-08	1348701	ebi-a-GCST011074	rs2109069	A	G	0.3212	COVID-19 (RELEASE 5) || id:ebi-a-GCST011074	TRUE	reported	igd	2.27615e-05	30.6991
ebi-a-GCST011081	3	45889921	0.48825	0.031508	3.68383e-54	1887658	ebi-a-GCST011081	rs35081325	T	A	0.08122	COVID-19 (hospitalized vs population) RELEASE 5 || id:ebi-a-GCST011081	TRUE	reported	igd	0.000127193	240.128
ebi-a-GCST011081	9	136149229	0.11182	0.019056	4.41601e-09	1887658	ebi-a-GCST011081	rs505922	C	T	0.3501	COVID-19 (hospitalized vs population) RELEASE 5 || id:ebi-a-GCST011081	TRUE	reported	igd	1.82408e-05	34.433
ebi-a-GCST011081	12	113357442	0.11639	0.019406	2.00498e-09	1887658	ebi-a-GCST011081	rs2660	A	G	0.6902	COVID-19 (hospitalized vs population) RELEASE 5 || id:ebi-a-GCST011081	TRUE	reported	igd	1.90558e-05	35.9715
ebi-a-GCST011081	19	4719443	0.15131	0.019906	2.93697e-14	1887658	ebi-a-GCST011081	rs2109069	A	G	0.3227	COVID-19 (hospitalized vs population) RELEASE 5 || id:ebi-a-GCST011081	TRUE	reported	igd	3.06077e-05	57.7786
ebi-a-GCST011081	21	34615210	-0.16832	0.020183	7.43704e-17	1887658	ebi-a-GCST011081	rs13050728	C	T	0.6528	COVID-19 (hospitalized vs population) RELEASE 5 || id:ebi-a-GCST011081	TRUE	reported	igd	3.68435e-05	69.5504
ebi-a-GCST011078	3	45889921	0.62502	0.046215	1.12798e-41	1059456	ebi-a-GCST011078	rs35081325	T	A	0.08091	COVID-19 (very severe respiratory confirmed vs population) RELEASE 5 || id:ebi-a-GCST011078	TRUE	reported	igd	0.000172609	182.903
ebi-a-GCST011078	6	31121232	0.31775	0.044295	7.31139e-13	1059456	ebi-a-GCST011078	rs111837807	C	T	0.1302	COVID-19 (very severe respiratory confirmed vs population) RELEASE 5 || id:ebi-a-GCST011078	TRUE	reported	igd	4.85688e-05	51.4589
ebi-a-GCST011078	7	107607902	0.2393	0.041252	6.59295e-09	1059456	ebi-a-GCST011078	rs2237698	T	C	0.09696	COVID-19 (very severe respiratory confirmed vs population) RELEASE 5 || id:ebi-a-GCST011078	TRUE	reported	igd	3.17613e-05	33.6507
ebi-a-GCST011078	12	103014757	-0.26254	0.041686	3.01203e-10	1059456	ebi-a-GCST011078	rs10860891	A	C	0.8662	COVID-19 (very severe respiratory confirmed vs population) RELEASE 5 || id:ebi-a-GCST011078	TRUE	reported	igd	3.74379e-05	39.6652
ebi-a-GCST011078	12	113380008	0.21105	0.029465	7.91225e-13	1059456	ebi-a-GCST011078	rs10735079	A	G	0.6954	COVID-19 (very severe respiratory confirmed vs population) RELEASE 5 || id:ebi-a-GCST011078	TRUE	reported	igd	4.84232e-05	51.3047
ebi-a-GCST011078	17	47940666	0.46654	0.078598	2.92503e-09	1059456	ebi-a-GCST011078	rs77534576	T	C	0.04098	COVID-19 (very severe respiratory confirmed vs population) RELEASE 5 || id:ebi-a-GCST011078	TRUE	reported	igd	3.3255e-05	35.2334
ebi-a-GCST011078	19	4719443	0.2757	0.029696	1.63305e-20	1059456	ebi-a-GCST011078	rs2109069	A	G	0.3326	COVID-19 (very severe respiratory confirmed vs population) RELEASE 5 || id:ebi-a-GCST011078	TRUE	reported	igd	8.13503e-05	86.194
ebi-a-GCST011078	21	34620451	-0.18899	0.030249	4.15901e-10	1059456	ebi-a-GCST011078	rs2834163	A	G	0.6391	COVID-19 (very severe respiratory confirmed vs population) RELEASE 5 || id:ebi-a-GCST011078	TRUE	reported	igd	3.68431e-05	39.0351

## Sheet: Table S3
Table S3. Genetic Variants associated with Multi-cancer Risk after Screening.
id	SNP	chr	pos	beta.outcome	se.outcome	samplesize.outcome	pval.outcome	eaf.outcome	effect_allele.outcome	other_allele.outcome	outcome	id.outcome	originalname.outcome	outcome.deprecated	mr_keep.outcome	data_source.outcome	id.exposure
ieu-b-4875.1	rs612169	9	136143442	-9.1711e-06	0.000100077	372622	0.93	0.319146	G	A	brain cancer || id:ieu-b-4875	ieu-b-4875	brain cancer	brain cancer || ||	TRUE	igd	ebi-a-GCST011074
ieu-b-4875.2	rs35508621	3	45880481	0.000232592	0.000183248	372622	0.2	0.070024	C	T	brain cancer || id:ieu-b-4875	ieu-b-4875	brain cancer	brain cancer || ||	TRUE	igd	ebi-a-GCST011074
ieu-b-4875.3	rs4766664	12	113362997	-0.00015402	9.6697e-05	372622	0.11	0.630553	G	T	brain cancer || id:ieu-b-4875	ieu-b-4875	brain cancer	brain cancer || ||	TRUE	igd	ebi-a-GCST011074
ieu-b-4875.4	rs2109069	19	4719443	0.000190192	9.99642e-05	372622	0.0569994	0.322336	A	G	brain cancer || id:ieu-b-4875	ieu-b-4875	brain cancer	brain cancer || ||	TRUE	igd	ebi-a-GCST011074
ieu-b-4810.1	rs35508621	3	45880481	0.000323487	0.00148535	212402	0.83	0.069806	C	T	Breast cancer || id:ieu-b-4810	ieu-b-4810	Breast cancer	Breast cancer || ||	TRUE	igd	ebi-a-GCST011074
ieu-b-4810.2	rs612169	9	136143442	0.00223196	0.000811227	212402	0.00589997	0.319583	G	A	Breast cancer || id:ieu-b-4810	ieu-b-4810	Breast cancer	Breast cancer || ||	TRUE	igd	ebi-a-GCST011074
ieu-b-4810.3	rs2109069	19	4719443	-0.000394277	0.000810384	212402	0.630001	0.321353	A	G	Breast cancer || id:ieu-b-4810	ieu-b-4810	Breast cancer	Breast cancer || ||	TRUE	igd	ebi-a-GCST011074
ieu-b-4810.4	rs4766664	12	113362997	-0.00116649	0.000782951	212402	0.14	0.630148	G	T	Breast cancer || id:ieu-b-4810	ieu-b-4810	Breast cancer	Breast cancer || ||	TRUE	igd	ebi-a-GCST011074
ieu-b-4810.5	rs2109069	19	4719443	-0.000394277	0.000810384	212402	0.630001	0.321353	A	G	Breast cancer || id:ieu-b-4810	ieu-b-4810	Breast cancer	Breast cancer || ||	TRUE	igd	ebi-a-GCST011074
ieu-b-4810.6	rs35508621	3	45880481	0.000323487	0.00148535	212402	0.83	0.069806	C	T	Breast cancer || id:ieu-b-4810	ieu-b-4810	Breast cancer	Breast cancer || ||	TRUE	igd	ebi-a-GCST011074
ieu-b-4810.7	rs612169	9	136143442	0.00223196	0.000811227	212402	0.00589997	0.319583	G	A	Breast cancer || id:ieu-b-4810	ieu-b-4810	Breast cancer	Breast cancer || ||	TRUE	igd	ebi-a-GCST011074
ieu-b-4810.8	rs4766664	12	113362997	-0.00116649	0.000782951	212402	0.14	0.630148	G	T	Breast cancer || id:ieu-b-4810	ieu-b-4810	Breast cancer	Breast cancer || ||	TRUE	igd	ebi-a-GCST011074
ukb-d-C_URINARY_TRACT.1	rs612169	9	136143442	6.87305e-05	0.000180111	361194	0.702758	0.316563	G	A	Cancer of urinary tract || id:ukb-d-C_URINARY_TRACT	ukb-d-C_URINARY_TRACT	Cancer of urinary tract	Cancer of urinary tract || ||	TRUE	igd	ebi-a-GCST011074
ukb-d-C_URINARY_TRACT.2	rs4766664	12	113362997	0.000114751	0.000173842	361194	0.509197	0.631987	G	T	Cancer of urinary tract || id:ukb-d-C_URINARY_TRACT	ukb-d-C_URINARY_TRACT	Cancer of urinary tract	Cancer of urinary tract || ||	TRUE	igd	ebi-a-GCST011074
ukb-d-C_URINARY_TRACT.3	rs35508621	3	45880481	0.000295003	0.000332048	361194	0.374308	0.0683651	C	T	Cancer of urinary tract || id:ukb-d-C_URINARY_TRACT	ukb-d-C_URINARY_TRACT	Cancer of urinary tract	Cancer of urinary tract || ||	TRUE	igd	ebi-a-GCST011074
ukb-d-C_URINARY_TRACT.4	rs2109069	19	4719443	9.48332e-05	0.000178863	361194	0.595974	0.325323	A	G	Cancer of urinary tract || id:ukb-d-C_URINARY_TRACT	ukb-d-C_URINARY_TRACT	Cancer of urinary tract	Cancer of urinary tract || ||	TRUE	igd	ebi-a-GCST011074
ieu-b-4876.1	rs612169	9	136143442	-0.000115713	0.000180649	199086	0.52	0.319083	G	A	cervical cancer || id:ieu-b-4876	ieu-b-4876	cervical cancer	cervical cancer || ||	TRUE	igd	ebi-a-GCST011074
ieu-b-4876.2	rs35508621	3	45880481	0.000361078	0.000330577	199086	0.27	0.069814	C	T	cervical cancer || id:ieu-b-4876	ieu-b-4876	cervical cancer	cervical cancer || ||	TRUE	igd	ebi-a-GCST011074
ieu-b-4876.3	rs2109069	19	4719443	0.000144967	0.00018029	199086	0.42	0.321464	A	G	cervical cancer || id:ieu-b-4876	ieu-b-4876	cervical cancer	cervical cancer || ||	TRUE	igd	ebi-a-GCST011074
ieu-b-4876.4	rs4766664	12	113362997	-0.00021403	0.000174213	199086	0.22	0.630392	G	T	cervical cancer || id:ieu-b-4876	ieu-b-4876	cervical cancer	cervical cancer || ||	TRUE	igd	ebi-a-GCST011074
ieu-b-4965.1	rs4766664	12	113362997	0.000314458	0.000289567	377673	0.28	0.630661	G	T	Colorectal cancer || id:ieu-b-4965	ieu-b-4965	Colorectal cancer	Colorectal cancer || ||	TRUE	igd	ebi-a-GCST011074
ieu-b-4965.2	rs35508621	3	45880481	0.000550118	0.000548449	377673	0.32	0.070041	C	T	Colorectal cancer || id:ieu-b-4965	ieu-b-4965	Colorectal cancer	Colorectal cancer || ||	TRUE	igd	ebi-a-GCST011074
ieu-b-4965.3	rs2109069	19	4719443	3.25853e-05	0.000299229	377673	0.91	0.322317	A	G	Colorectal cancer || id:ieu-b-4965	ieu-b-4965	Colorectal cancer	Colorectal cancer || ||	TRUE	igd	ebi-a-GCST011074
ieu-b-4965.4	rs612169	9	136143442	-0.00013885	0.000299609	377673	0.64	0.319091	G	A	Colorectal cancer || id:ieu-b-4965	ieu-b-4965	Colorectal cancer	Colorectal cancer || ||	TRUE	igd	ebi-a-GCST011074
ebi-a-GCST90018838.1	rs4766664	12	113362997	0.0546	0.0275	240027	0.0473304	0.691591	G	T	Endometrial cancer || id:ebi-a-GCST90018838	ebi-a-GCST90018838	Endometrial cancer	Endometrial cancer || ||	TRUE	igd	ebi-a-GCST011074
ebi-a-GCST90018838.2	rs2109069	19	4719443	0.0301	0.0293	240027	0.303	0.286197	A	G	Endometrial cancer || id:ebi-a-GCST90018838	ebi-a-GCST90018838	Endometrial cancer	Endometrial cancer || ||	TRUE	igd	ebi-a-GCST011074
ebi-a-GCST90018838.3	rs35508621	3	45880481	-0.0593	0.059	240027	0.3146	0.0578107	C	T	Endometrial cancer || id:ebi-a-GCST90018838	ebi-a-GCST90018838	Endometrial cancer	Endometrial cancer || ||	TRUE	igd	ebi-a-GCST011074
ebi-a-GCST90018838.4	rs612169	9	136143442	0.0648	0.0257	240027	0.01167	0.373232	G	A	Endometrial cancer || id:ebi-a-GCST90018838	ebi-a-GCST90018838	Endometrial cancer	Endometrial cancer || ||	TRUE	igd	ebi-a-GCST011074
ieu-b-4960.1	rs35508621	3	45880481	0.000329031	0.000202329	372756	0.1	0.070029	C	T	Oesophageal cancer || id:ieu-b-4960	ieu-b-4960	Oesophageal cancer	Oesophageal cancer || ||	TRUE	igd	ebi-a-GCST011074
ieu-b-4960.2	rs2109069	19	4719443	-2.98464e-05	0.000110388	372756	0.79	0.32229	A	G	Oesophageal cancer || id:ieu-b-4960	ieu-b-4960	Oesophageal cancer	Oesophageal cancer || ||	TRUE	igd	ebi-a-GCST011074
ieu-b-4960.3	rs612169	9	136143442	-0.000168356	0.000110507	372756	0.13	0.31911	G	A	Oesophageal cancer || id:ieu-b-4960	ieu-b-4960	Oesophageal cancer	Oesophageal cancer || ||	TRUE	igd	ebi-a-GCST011074
ieu-b-4960.4	rs4766664	12	113362997	0.000150815	0.000106784	372756	0.16	0.630626	G	T	Oesophageal cancer || id:ieu-b-4960	ieu-b-4960	Oesophageal cancer	Oesophageal cancer || ||	TRUE	igd	ebi-a-GCST011074
ebi-a-GCST90018849.1	rs4766664	12	113362997	0.0111	0.0192	476116	0.562101	0.696409	G	T	Gastric cancer || id:ebi-a-GCST90018849	ebi-a-GCST90018849	Gastric cancer	Gastric cancer || ||	TRUE	igd	ebi-a-GCST011074
ebi-a-GCST90018849.2	rs2109069	19	4719443	-0.0086	0.0232	476116	0.7127	0.274229	A	G	Gastric cancer || id:ebi-a-GCST90018849	ebi-a-GCST90018849	Gastric cancer	Gastric cancer || ||	TRUE	igd	ebi-a-GCST011074
ebi-a-GCST90018849.3	rs35508621	3	45880481	0.2277	0.0737	476116	0.00201502	0.054182	C	T	Gastric cancer || id:ebi-a-GCST90018849	ebi-a-GCST90018849	Gastric cancer	Gastric cancer || ||	TRUE	igd	ebi-a-GCST011074
ebi-a-GCST90018849.4	rs612169	9	136143442	0.0276	0.0158	476116	0.08179	0.376051	G	A	Gastric cancer || id:ebi-a-GCST90018849	ebi-a-GCST90018849	Gastric cancer	Gastric cancer || ||	TRUE	igd	ebi-a-GCST011074
ieu-b-4878.1	rs2109069	19	4719443	0.00023279	0.000269598	376568	0.39	0.322345	A	G	haemotological cancer || id:ieu-b-4878	ieu-b-4878	haemotological cancer	haemotological cancer || ||	TRUE	igd	ebi-a-GCST011074
ieu-b-4878.2	rs35508621	3	45880481	6.86385e-05	0.00049426	376568	0.89	0.070015	C	T	haemotological cancer || id:ieu-b-4878	ieu-b-4878	haemotological cancer	haemotological cancer || ||	TRUE	igd	ebi-a-GCST011074
ieu-b-4878.3	rs4766664	12	113362997	-0.000111908	0.000260845	376568	0.67	0.630563	G	T	haemotological cancer || id:ieu-b-4878	ieu-b-4878	haemotological cancer	haemotological cancer || ||	TRUE	igd	ebi-a-GCST011074
ieu-b-4878.4	rs612169	9	136143442	-6.50311e-05	0.000269932	376568	0.81	0.319138	G	A	haemotological cancer || id:ieu-b-4878	ieu-b-4878	haemotological cancer	haemotological cancer || ||	TRUE	igd	ebi-a-GCST011074
ieu-b-4955.1	rs2109069	19	4719443	6.87156e-05	0.000208166	374687	0.74	0.322317	A	G	Lung cancer || id:ieu-b-4955	ieu-b-4955	Lung cancer	Lung cancer || ||	TRUE	igd	ebi-a-GCST011074
ieu-b-4955.2	rs35508621	3	45880481	-0.000711435	0.000381751	374687	0.0619998	0.06996	C	T	Lung cancer || id:ieu-b-4955	ieu-b-4955	Lung cancer	Lung cancer || ||	TRUE	igd	ebi-a-GCST011074
ieu-b-4955.3	rs4766664	12	113362997	6.37152e-05	0.000201376	374687	0.75	0.630599	G	T	Lung cancer || id:ieu-b-4955	ieu-b-4955	Lung cancer	Lung cancer || ||	TRUE	igd	ebi-a-GCST011074
ieu-b-4955.4	rs612169	9	136143442	-0.000383954	0.000208408	374687	0.0649995	0.319048	G	A	Lung cancer || id:ieu-b-4955	ieu-b-4955	Lung cancer	Lung cancer || ||	TRUE	igd	ebi-a-GCST011074
ieu-b-4961.1	rs612169	9	136143442	-6.79118e-05	7.68906e-05	372373	0.38	0.319133	G	A	Oral cavity cancer || id:ieu-b-4961	ieu-b-4961	Oral cavity cancer	Oral cavity cancer || ||	TRUE	igd	ebi-a-GCST011074
ieu-b-4961.2	rs4766664	12	113362997	9.61912e-05	7.43027e-05	372373	0.2	0.630612	G	T	Oral cavity cancer || id:ieu-b-4961	ieu-b-4961	Oral cavity cancer	Oral cavity cancer || ||	TRUE	igd	ebi-a-GCST011074
ieu-b-4961.3	rs2109069	19	4719443	-0.000110077	7.68092e-05	372373	0.15	0.322271	A	G	Oral cavity cancer || id:ieu-b-4961	ieu-b-4961	Oral cavity cancer	Oral cavity cancer || ||	TRUE	igd	ebi-a-GCST011074
ieu-b-4961.4	rs35508621	3	45880481	-7.91539e-05	0.000140816	372373	0.57	0.070003	C	T	Oral cavity cancer || id:ieu-b-4961	ieu-b-4961	Oral cavity cancer	Oral cavity cancer || ||	TRUE	igd	ebi-a-GCST011074
ebi-a-GCST90018888.1	rs4766664	12	113362997	-0.0727	0.0322	246520	0.0238002	0.689909	G	T	Ovarian cancer || id:ebi-a-GCST90018888	ebi-a-GCST90018888	Ovarian cancer	Ovarian cancer || ||	TRUE	igd	ebi-a-GCST011074
ebi-a-GCST90018888.2	rs612169	9	136143442	0.0532	0.0302	246520	0.0782799	0.371938	G	A	Ovarian cancer || id:ebi-a-GCST90018888	ebi-a-GCST90018888	Ovarian cancer	Ovarian cancer || ||	TRUE	igd	ebi-a-GCST011074
ebi-a-GCST90018888.3	rs35508621	3	45880481	0.0853	0.0692	246520	0.2181	0.0581154	C	T	Ovarian cancer || id:ebi-a-GCST90018888	ebi-a-GCST90018888	Ovarian cancer	Ovarian cancer || ||	TRUE	igd	ebi-a-GCST011074
ebi-a-GCST90018888.4	rs2109069	19	4719443	-0.017	0.0343	246520	0.6195	0.287002	A	G	Ovarian cancer || id:ebi-a-GCST90018888	ebi-a-GCST90018888	Ovarian cancer	Ovarian cancer || ||	TRUE	igd	ebi-a-GCST011074
ebi-a-GCST90018893.1	rs4766664	12	113362997	-0.0149	0.0383	476245	0.6965	0.695112	G	T	Pancreatic cancer || id:ebi-a-GCST90018893	ebi-a-GCST90018893	Pancreatic cancer	Pancreatic cancer || ||	TRUE	igd	ebi-a-GCST011074
ebi-a-GCST90018893.2	rs2109069	19	4719443	-0.0585	0.0402	476245	0.1456	0.276115	A	G	Pancreatic cancer || id:ebi-a-GCST90018893	ebi-a-GCST90018893	Pancreatic cancer	Pancreatic cancer || ||	TRUE	igd	ebi-a-GCST011074
ebi-a-GCST90018893.3	rs612169	9	136143442	0.1362	0.036	476245	0.000153102	0.375168	G	A	Pancreatic cancer || id:ebi-a-GCST90018893	ebi-a-GCST90018893	Pancreatic cancer	Pancreatic cancer || ||	TRUE	igd	ebi-a-GCST011074
ebi-a-GCST90018893.4	rs35508621	3	45880481	0.0231	0.0789	476245	0.7693	0.0547511	C	T	Pancreatic cancer || id:ebi-a-GCST90018893	ebi-a-GCST90018893	Pancreatic cancer	Pancreatic cancer || ||	TRUE	igd	ebi-a-GCST011074
ieu-b-4809.1	rs612169	9	136143442	0.00116168	0.000770628	182625	0.13	0.319469	G	A	Prostate cancer || id:ieu-b-4809	ieu-b-4809	Prostate cancer	Prostate cancer || ||	TRUE	igd	ebi-a-GCST011074
ieu-b-4809.2	rs2109069	19	4719443	-0.00127998	0.000771048	182625	0.0969996	0.323006	A	G	Prostate cancer || id:ieu-b-4809	ieu-b-4809	Prostate cancer	Prostate cancer || ||	TRUE	igd	ebi-a-GCST011074
ieu-b-4809.3	rs4766664	12	113362997	0.000632322	0.000746777	182625	0.4	0.630954	G	T	Prostate cancer || id:ieu-b-4809	ieu-b-4809	Prostate cancer	Prostate cancer || ||	TRUE	igd	ebi-a-GCST011074
ieu-b-4809.4	rs35508621	3	45880481	-0.00018256	0.00141261	182625	0.9	0.070232	C	T	Prostate cancer || id:ieu-b-4809	ieu-b-4809	Prostate cancer	Prostate cancer || ||	TRUE	igd	ebi-a-GCST011074
ebi-a-GCST90018921.1	rs2109069	19	4719443	0.005	0.0102	492203	0.623499	0.272626	A	G	Skin cancer || id:ebi-a-GCST90018921	ebi-a-GCST90018921	Skin cancer	Skin cancer || ||	TRUE	igd	ebi-a-GCST011074
ebi-a-GCST90018921.2	rs612169	9	136143442	-0.0244	0.0102	492203	0.0163799	0.375641	G	A	Skin cancer || id:ebi-a-GCST90018921	ebi-a-GCST90018921	Skin cancer	Skin cancer || ||	TRUE	igd	ebi-a-GCST011074
ebi-a-GCST90018921.3	rs4766664	12	113362997	0.0049	0.0099	492203	0.6244	0.696619	G	T	Skin cancer || id:ebi-a-GCST90018921	ebi-a-GCST90018921	Skin cancer	Skin cancer || ||	TRUE	igd	ebi-a-GCST011074
ebi-a-GCST90018921.4	rs35508621	3	45880481	-0.025	0.0188	492203	0.1848	0.0536446	C	T	Skin cancer || id:ebi-a-GCST90018921	ebi-a-GCST90018921	Skin cancer	Skin cancer || ||	TRUE	igd	ebi-a-GCST011074
ebi-a-GCST90018929.1	rs35508621	3	45880481	-0.1405	0.0833	491974	0.091679	0.0536401	C	T	Thyroid cancer || id:ebi-a-GCST90018929	ebi-a-GCST90018929	Thyroid cancer	Thyroid cancer || ||	TRUE	igd	ebi-a-GCST011074
ebi-a-GCST90018929.2	rs4766664	12	113362997	-0.0356	0.0421	491974	0.397	0.696602	G	T	Thyroid cancer || id:ebi-a-GCST90018929	ebi-a-GCST90018929	Thyroid cancer	Thyroid cancer || ||	TRUE	igd	ebi-a-GCST011074
ebi-a-GCST90018929.3	rs2109069	19	4719443	-0.0554	0.0432	491974	0.2	0.272579	A	G	Thyroid cancer || id:ebi-a-GCST90018929	ebi-a-GCST90018929	Thyroid cancer	Thyroid cancer || ||	TRUE	igd	ebi-a-GCST011074
ebi-a-GCST90018929.4	rs612169	9	136143442	-0.0584	0.039	491974	0.1343	0.375639	G	A	Thyroid cancer || id:ebi-a-GCST90018929	ebi-a-GCST90018929	Thyroid cancer	Thyroid cancer || ||	TRUE	igd	ebi-a-GCST011074
ieu-b-4875.11	rs13050728	21	34615210	8.63894e-05	0.00010095	372622	0.39	0.689877	C	T	brain cancer || id:ieu-b-4875	ieu-b-4875	brain cancer	brain cancer || ||	TRUE	igd	ebi-a-GCST011081
ieu-b-4875.21	rs35081325	3	45889921	0.000252923	0.000183452	372622	0.17	0.06996	T	A	brain cancer || id:ieu-b-4875	ieu-b-4875	brain cancer	brain cancer || ||	TRUE	igd	ebi-a-GCST011081
ieu-b-4875.31	rs2660	12	113357442	-6.3083e-05	9.74426e-05	372622	0.52	0.646132	A	G	brain cancer || id:ieu-b-4875	ieu-b-4875	brain cancer	brain cancer || ||	TRUE	igd	ebi-a-GCST011081
ieu-b-4875.41	rs505922	9	136149229	-3.06024e-05	0.000100179	372622	0.760001	0.317845	C	T	brain cancer || id:ieu-b-4875	ieu-b-4875	brain cancer	brain cancer || ||	TRUE	igd	ebi-a-GCST011081
ieu-b-4875.5	rs2109069	19	4719443	0.000190192	9.99642e-05	372622	0.0569994	0.322336	A	G	brain cancer || id:ieu-b-4875	ieu-b-4875	brain cancer	brain cancer || ||	TRUE	igd	ebi-a-GCST011081
ieu-b-4810.15	rs35081325	3	45889921	0.00038184	0.00148698	212402	0.8	0.069747	T	A	Breast cancer || id:ieu-b-4810	ieu-b-4810	Breast cancer	Breast cancer || ||	TRUE	igd	ebi-a-GCST011081
ieu-b-4810.21	rs35081325	3	45889921	0.00038184	0.00148698	212402	0.8	0.069747	T	A	Breast cancer || id:ieu-b-4810	ieu-b-4810	Breast cancer	Breast cancer || ||	TRUE	igd	ebi-a-GCST011081
ieu-b-4810.31	rs13050728	21	34615210	-6.84375e-05	0.000817305	212402	0.93	0.689983	C	T	Breast cancer || id:ieu-b-4810	ieu-b-4810	Breast cancer	Breast cancer || ||	TRUE	igd	ebi-a-GCST011081
ieu-b-4810.41	rs2109069	19	4719443	-0.000394277	0.000810384	212402	0.630001	0.321353	A	G	Breast cancer || id:ieu-b-4810	ieu-b-4810	Breast cancer	Breast cancer || ||	TRUE	igd	ebi-a-GCST011081
ieu-b-4810.51	rs505922	9	136149229	0.00232124	0.000812027	212402	0.00430002	0.318248	C	T	Breast cancer || id:ieu-b-4810	ieu-b-4810	Breast cancer	Breast cancer || ||	TRUE	igd	ebi-a-GCST011081
ieu-b-4810.61	rs2109069	19	4719443	-0.000394277	0.000810384	212402	0.630001	0.321353	A	G	Breast cancer || id:ieu-b-4810	ieu-b-4810	Breast cancer	Breast cancer || ||	TRUE	igd	ebi-a-GCST011081
ieu-b-4810.71	rs13050728	21	34615210	-6.84375e-05	0.000817305	212402	0.93	0.689983	C	T	Breast cancer || id:ieu-b-4810	ieu-b-4810	Breast cancer	Breast cancer || ||	TRUE	igd	ebi-a-GCST011081
ieu-b-4810.81	rs505922	9	136149229	0.00232124	0.000812027	212402	0.00430002	0.318248	C	T	Breast cancer || id:ieu-b-4810	ieu-b-4810	Breast cancer	Breast cancer || ||	TRUE	igd	ebi-a-GCST011081
ieu-b-4810.9	rs2660	12	113357442	-0.00111177	0.000789295	212402	0.16	0.64587	A	G	Breast cancer || id:ieu-b-4810	ieu-b-4810	Breast cancer	Breast cancer || ||	TRUE	igd	ebi-a-GCST011081
ieu-b-4810.10	rs2660	12	113357442	-0.00111177	0.000789295	212402	0.16	0.64587	A	G	Breast cancer || id:ieu-b-4810	ieu-b-4810	Breast cancer	Breast cancer || ||	TRUE	igd	ebi-a-GCST011081
ukb-d-C_URINARY_TRACT.11	rs35081325	3	45889921	0.000292622	0.000332429	361194	0.378722	0.0683019	T	A	Cancer of urinary tract || id:ukb-d-C_URINARY_TRACT	ukb-d-C_URINARY_TRACT	Cancer of urinary tract	Cancer of urinary tract || ||	TRUE	igd	ebi-a-GCST011081
ukb-d-C_URINARY_TRACT.21	rs2660	12	113357442	0.000183318	0.000175284	361194	0.295639	0.648022	A	G	Cancer of urinary tract || id:ukb-d-C_URINARY_TRACT	ukb-d-C_URINARY_TRACT	Cancer of urinary tract	Cancer of urinary tract || ||	TRUE	igd	ebi-a-GCST011081
ukb-d-C_URINARY_TRACT.31	rs505922	9	136149229	6.5441e-05	0.000180211	361194	0.716503	0.315635	C	T	Cancer of urinary tract || id:ukb-d-C_URINARY_TRACT	ukb-d-C_URINARY_TRACT	Cancer of urinary tract	Cancer of urinary tract || ||	TRUE	igd	ebi-a-GCST011081
ukb-d-C_URINARY_TRACT.41	rs2109069	19	4719443	9.48332e-05	0.000178863	361194	0.595974	0.325323	A	G	Cancer of urinary tract || id:ukb-d-C_URINARY_TRACT	ukb-d-C_URINARY_TRACT	Cancer of urinary tract	Cancer of urinary tract || ||	TRUE	igd	ebi-a-GCST011081
ukb-d-C_URINARY_TRACT.5	rs13050728	21	34615210	7.69274e-05	0.000181093	361194	0.670985	0.690931	C	T	Cancer of urinary tract || id:ukb-d-C_URINARY_TRACT	ukb-d-C_URINARY_TRACT	Cancer of urinary tract	Cancer of urinary tract || ||	TRUE	igd	ebi-a-GCST011081
ieu-b-4876.11	rs505922	9	136149229	-0.000133205	0.000180827	199086	0.46	0.317722	C	T	cervical cancer || id:ieu-b-4876	ieu-b-4876	cervical cancer	cervical cancer || ||	TRUE	igd	ebi-a-GCST011081
ieu-b-4876.21	rs13050728	21	34615210	2.784e-05	0.00018194	199086	0.88	0.690003	C	T	cervical cancer || id:ieu-b-4876	ieu-b-4876	cervical cancer	cervical cancer || ||	TRUE	igd	ebi-a-GCST011081
ieu-b-4876.31	rs35081325	3	45889921	0.000323712	0.000330944	199086	0.33	0.069748	T	A	cervical cancer || id:ieu-b-4876	ieu-b-4876	cervical cancer	cervical cancer || ||	TRUE	igd	ebi-a-GCST011081
ieu-b-4876.41	rs2660	12	113357442	-0.000134399	0.00017559	199086	0.44	0.64612	A	G	cervical cancer || id:ieu-b-4876	ieu-b-4876	cervical cancer	cervical cancer || ||	TRUE	igd	ebi-a-GCST011081
ieu-b-4876.5	rs2109069	19	4719443	0.000144967	0.00018029	199086	0.42	0.321464	A	G	cervical cancer || id:ieu-b-4876	ieu-b-4876	cervical cancer	cervical cancer || ||	TRUE	igd	ebi-a-GCST011081
ieu-b-4965.11	rs35081325	3	45889921	0.000520671	0.000549079	377673	0.34	0.069974	T	A	Colorectal cancer || id:ieu-b-4965	ieu-b-4965	Colorectal cancer	Colorectal cancer || ||	TRUE	igd	ebi-a-GCST011081
ieu-b-4965.21	rs2109069	19	4719443	3.25853e-05	0.000299229	377673	0.91	0.322317	A	G	Colorectal cancer || id:ieu-b-4965	ieu-b-4965	Colorectal cancer	Colorectal cancer || ||	TRUE	igd	ebi-a-GCST011081
ieu-b-4965.31	rs2660	12	113357442	0.00046074	0.000291795	377673	0.11	0.646252	A	G	Colorectal cancer || id:ieu-b-4965	ieu-b-4965	Colorectal cancer	Colorectal cancer || ||	TRUE	igd	ebi-a-GCST011081
ieu-b-4965.41	rs13050728	21	34615210	4.41683e-05	0.000302189	377673	0.88	0.689874	C	T	Colorectal cancer || id:ieu-b-4965	ieu-b-4965	Colorectal cancer	Colorectal cancer || ||	TRUE	igd	ebi-a-GCST011081
ieu-b-4965.5	rs505922	9	136149229	-0.000156025	0.000299915	377673	0.6	0.317792	C	T	Colorectal cancer || id:ieu-b-4965	ieu-b-4965	Colorectal cancer	Colorectal cancer || ||	TRUE	igd	ebi-a-GCST011081
ebi-a-GCST90018838.11	rs505922	9	136149229	0.0674	0.0257	240027	0.00871004	0.373482	C	T	Endometrial cancer || id:ebi-a-GCST90018838	ebi-a-GCST90018838	Endometrial cancer	Endometrial cancer || ||	TRUE	igd	ebi-a-GCST011081
ebi-a-GCST90018838.21	rs13050728	21	34615210	0.0041	0.0258	240027	0.874	0.625672	C	T	Endometrial cancer || id:ebi-a-GCST90018838	ebi-a-GCST90018838	Endometrial cancer	Endometrial cancer || ||	TRUE	igd	ebi-a-GCST011081
ebi-a-GCST90018838.31	rs35081325	3	45889921	-0.0901	0.0594	240027	0.1296	0.0574174	T	A	Endometrial cancer || id:ebi-a-GCST90018838	ebi-a-GCST90018838	Endometrial cancer	Endometrial cancer || ||	TRUE	igd	ebi-a-GCST011081
ebi-a-GCST90018838.41	rs2660	12	113357442	0.0556	0.0276	240027	0.0442303	0.700396	A	G	Endometrial cancer || id:ebi-a-GCST90018838	ebi-a-GCST90018838	Endometrial cancer	Endometrial cancer || ||	TRUE	igd	ebi-a-GCST011081
ebi-a-GCST90018838.5	rs2109069	19	4719443	0.0301	0.0293	240027	0.303	0.286197	A	G	Endometrial cancer || id:ebi-a-GCST90018838	ebi-a-GCST90018838	Endometrial cancer	Endometrial cancer || ||	TRUE	igd	ebi-a-GCST011081
ieu-b-4960.11	rs2660	12	113357442	0.000146528	0.000107607	372756	0.17	0.646181	A	G	Oesophageal cancer || id:ieu-b-4960	ieu-b-4960	Oesophageal cancer	Oesophageal cancer || ||	TRUE	igd	ebi-a-GCST011081
ieu-b-4960.21	rs505922	9	136149229	-0.000170748	0.00011062	372756	0.12	0.317812	C	T	Oesophageal cancer || id:ieu-b-4960	ieu-b-4960	Oesophageal cancer	Oesophageal cancer || ||	TRUE	igd	ebi-a-GCST011081
ieu-b-4960.31	rs35081325	3	45889921	0.000332703	0.000202556	372756	0.1	0.069965	T	A	Oesophageal cancer || id:ieu-b-4960	ieu-b-4960	Oesophageal cancer	Oesophageal cancer || ||	TRUE	igd	ebi-a-GCST011081
ieu-b-4960.41	rs13050728	21	34615210	-5.32487e-05	0.000111468	372756	0.630001	0.689848	C	T	Oesophageal cancer || id:ieu-b-4960	ieu-b-4960	Oesophageal cancer	Oesophageal cancer || ||	TRUE	igd	ebi-a-GCST011081
ieu-b-4960.5	rs2109069	19	4719443	-2.98464e-05	0.000110388	372756	0.79	0.32229	A	G	Oesophageal cancer || id:ieu-b-4960	ieu-b-4960	Oesophageal cancer	Oesophageal cancer || ||	TRUE	igd	ebi-a-GCST011081
ebi-a-GCST90018849.11	rs35081325	3	45889921	0.2235	0.0799	476116	0.00513405	0.0536405	T	A	Gastric cancer || id:ebi-a-GCST90018849	ebi-a-GCST90018849	Gastric cancer	Gastric cancer || ||	TRUE	igd	ebi-a-GCST011081
ebi-a-GCST90018849.21	rs2109069	19	4719443	-0.0086	0.0232	476116	0.7127	0.274229	A	G	Gastric cancer || id:ebi-a-GCST90018849	ebi-a-GCST90018849	Gastric cancer	Gastric cancer || ||	TRUE	igd	ebi-a-GCST011081
ebi-a-GCST90018849.31	rs13050728	21	34615210	0.0009	0.0158	476116	0.9544	0.615346	C	T	Gastric cancer || id:ebi-a-GCST90018849	ebi-a-GCST90018849	Gastric cancer	Gastric cancer || ||	TRUE	igd	ebi-a-GCST011081
ebi-a-GCST90018849.41	rs2660	12	113357442	0.0076	0.0192	476116	0.692	0.704963	A	G	Gastric cancer || id:ebi-a-GCST90018849	ebi-a-GCST90018849	Gastric cancer	Gastric cancer || ||	TRUE	igd	ebi-a-GCST011081
ebi-a-GCST90018849.5	rs505922	9	136149229	0.0275	0.0158	476116	0.0819993	0.376455	C	T	Gastric cancer || id:ebi-a-GCST90018849	ebi-a-GCST90018849	Gastric cancer	Gastric cancer || ||	TRUE	igd	ebi-a-GCST011081
ieu-b-4878.11	rs2109069	19	4719443	0.00023279	0.000269598	376568	0.39	0.322345	A	G	haemotological cancer || id:ieu-b-4878	ieu-b-4878	haemotological cancer	haemotological cancer || ||	TRUE	igd	ebi-a-GCST011081
ieu-b-4878.21	rs2660	12	113357442	-9.40747e-06	0.000262845	376568	0.97	0.646144	A	G	haemotological cancer || id:ieu-b-4878	ieu-b-4878	haemotological cancer	haemotological cancer || ||	TRUE	igd	ebi-a-GCST011081
ieu-b-4878.31	rs35081325	3	45889921	8.03487e-05	0.000494811	376568	0.87	0.069951	T	A	haemotological cancer || id:ieu-b-4878	ieu-b-4878	haemotological cancer	haemotological cancer || ||	TRUE	igd	ebi-a-GCST011081
ieu-b-4878.41	rs505922	9	136149229	-7.27574e-05	0.000270202	376568	0.79	0.317839	C	T	haemotological cancer || id:ieu-b-4878	ieu-b-4878	haemotological cancer	haemotological cancer || ||	TRUE	igd	ebi-a-GCST011081
ieu-b-4878.5	rs13050728	21	34615210	0.000433268	0.000272304	376568	0.11	0.689952	C	T	haemotological cancer || id:ieu-b-4878	ieu-b-4878	haemotological cancer	haemotological cancer || ||	TRUE	igd	ebi-a-GCST011081
ieu-b-4955.11	rs35081325	3	45889921	-0.000756524	0.000382183	374687	0.0479999	0.069893	T	A	Lung cancer || id:ieu-b-4955	ieu-b-4955	Lung cancer	Lung cancer || ||	TRUE	igd	ebi-a-GCST011081
ieu-b-4955.21	rs2660	12	113357442	1.48543e-05	0.000202932	374687	0.94	0.646145	A	G	Lung cancer || id:ieu-b-4955	ieu-b-4955	Lung cancer	Lung cancer || ||	TRUE	igd	ebi-a-GCST011081
ieu-b-4955.31	rs2109069	19	4719443	6.87156e-05	0.000208166	374687	0.74	0.322317	A	G	Lung cancer || id:ieu-b-4955	ieu-b-4955	Lung cancer	Lung cancer || ||	TRUE	igd	ebi-a-GCST011081
ieu-b-4955.41	rs505922	9	136149229	-0.000376907	0.000208621	374687	0.0710003	0.317753	C	T	Lung cancer || id:ieu-b-4955	ieu-b-4955	Lung cancer	Lung cancer || ||	TRUE	igd	ebi-a-GCST011081
ieu-b-4955.5	rs13050728	21	34615210	-0.000107141	0.000210206	374687	0.61	0.689839	C	T	Lung cancer || id:ieu-b-4955	ieu-b-4955	Lung cancer	Lung cancer || ||	TRUE	igd	ebi-a-GCST011081
ieu-b-4961.11	rs35081325	3	45889921	-7.7469e-05	0.000140973	372373	0.58	0.069939	T	A	Oral cavity cancer || id:ieu-b-4961	ieu-b-4961	Oral cavity cancer	Oral cavity cancer || ||	TRUE	igd	ebi-a-GCST011081
ieu-b-4961.21	rs2660	12	113357442	9.87066e-05	7.48742e-05	372373	0.19	0.646169	A	G	Oral cavity cancer || id:ieu-b-4961	ieu-b-4961	Oral cavity cancer	Oral cavity cancer || ||	TRUE	igd	ebi-a-GCST011081
ieu-b-4961.31	rs505922	9	136149229	-7.5046e-05	7.69683e-05	372373	0.33	0.317835	C	T	Oral cavity cancer || id:ieu-b-4961	ieu-b-4961	Oral cavity cancer	Oral cavity cancer || ||	TRUE	igd	ebi-a-GCST011081
ieu-b-4961.41	rs2109069	19	4719443	-0.000110077	7.68092e-05	372373	0.15	0.322271	A	G	Oral cavity cancer || id:ieu-b-4961	ieu-b-4961	Oral cavity cancer	Oral cavity cancer || ||	TRUE	igd	ebi-a-GCST011081
ieu-b-4961.5	rs13050728	21	34615210	-0.000179157	7.75605e-05	372373	0.021	0.68982	C	T	Oral cavity cancer || id:ieu-b-4961	ieu-b-4961	Oral cavity cancer	Oral cavity cancer || ||	TRUE	igd	ebi-a-GCST011081
ebi-a-GCST90018888.11	rs13050728	21	34615210	-0.0565	0.0303	246520	0.0621699	0.627074	C	T	Ovarian cancer || id:ebi-a-GCST90018888	ebi-a-GCST90018888	Ovarian cancer	Ovarian cancer || ||	TRUE	igd	ebi-a-GCST011081
ebi-a-GCST90018888.21	rs35081325	3	45889921	0.096	0.0697	246520	0.1685	0.057744	T	A	Ovarian cancer || id:ebi-a-GCST90018888	ebi-a-GCST90018888	Ovarian cancer	Ovarian cancer || ||	TRUE	igd	ebi-a-GCST011081
ebi-a-GCST90018888.31	rs2660	12	113357442	-0.0718	0.0323	246520	0.0262398	0.698864	A	G	Ovarian cancer || id:ebi-a-GCST90018888	ebi-a-GCST90018888	Ovarian cancer	Ovarian cancer || ||	TRUE	igd	ebi-a-GCST011081
ebi-a-GCST90018888.41	rs505922	9	136149229	0.0514	0.0302	246520	0.0889201	0.372163	C	T	Ovarian cancer || id:ebi-a-GCST90018888	ebi-a-GCST90018888	Ovarian cancer	Ovarian cancer || ||	TRUE	igd	ebi-a-GCST011081
ebi-a-GCST90018888.5	rs2109069	19	4719443	-0.017	0.0343	246520	0.6195	0.287002	A	G	Ovarian cancer || id:ebi-a-GCST90018888	ebi-a-GCST90018888	Ovarian cancer	Ovarian cancer || ||	TRUE	igd	ebi-a-GCST011081
ebi-a-GCST90018893.11	rs505922	9	136149229	0.1381	0.036	476245	0.000123401	0.37555	C	T	Pancreatic cancer || id:ebi-a-GCST90018893	ebi-a-GCST90018893	Pancreatic cancer	Pancreatic cancer || ||	TRUE	igd	ebi-a-GCST011081
ebi-a-GCST90018893.21	rs2660	12	113357442	-0.0196	0.0385	476245	0.6106	0.703778	A	G	Pancreatic cancer || id:ebi-a-GCST90018893	ebi-a-GCST90018893	Pancreatic cancer	Pancreatic cancer || ||	TRUE	igd	ebi-a-GCST011081
ebi-a-GCST90018893.31	rs2109069	19	4719443	-0.0585	0.0402	476245	0.1456	0.276115	A	G	Pancreatic cancer || id:ebi-a-GCST90018893	ebi-a-GCST90018893	Pancreatic cancer	Pancreatic cancer || ||	TRUE	igd	ebi-a-GCST011081
ebi-a-GCST90018893.41	rs13050728	21	34615210	-0.0275	0.0361	476245	0.4468	0.617236	C	T	Pancreatic cancer || id:ebi-a-GCST90018893	ebi-a-GCST90018893	Pancreatic cancer	Pancreatic cancer || ||	TRUE	igd	ebi-a-GCST011081
ebi-a-GCST90018893.5	rs35081325	3	45889921	0.0168	0.0795	476245	0.8324	0.0542314	T	A	Pancreatic cancer || id:ebi-a-GCST90018893	ebi-a-GCST90018893	Pancreatic cancer	Pancreatic cancer || ||	TRUE	igd	ebi-a-GCST011081
ieu-b-4809.11	rs2660	12	113357442	0.000930361	0.00075249	182625	0.22	0.646409	A	G	Prostate cancer || id:ieu-b-4809	ieu-b-4809	Prostate cancer	Prostate cancer || ||	TRUE	igd	ebi-a-GCST011081
ieu-b-4809.21	rs2109069	19	4719443	-0.00127998	0.000771048	182625	0.0969996	0.323006	A	G	Prostate cancer || id:ieu-b-4809	ieu-b-4809	Prostate cancer	Prostate cancer || ||	TRUE	igd	ebi-a-GCST011081
ieu-b-4809.31	rs35081325	3	45889921	-0.000141262	0.00141419	182625	0.92	0.070168	T	A	Prostate cancer || id:ieu-b-4809	ieu-b-4809	Prostate cancer	Prostate cancer || ||	TRUE	igd	ebi-a-GCST011081
ieu-b-4809.41	rs13050728	21	34615210	0.000723254	0.000779571	182625	0.35	0.689873	C	T	Prostate cancer || id:ieu-b-4809	ieu-b-4809	Prostate cancer	Prostate cancer || ||	TRUE	igd	ebi-a-GCST011081
ieu-b-4809.5	rs505922	9	136149229	0.00111139	0.000771458	182625	0.15	0.318231	C	T	Prostate cancer || id:ieu-b-4809	ieu-b-4809	Prostate cancer	Prostate cancer || ||	TRUE	igd	ebi-a-GCST011081
ebi-a-GCST90018921.11	rs2109069	19	4719443	0.005	0.0102	492203	0.623499	0.272626	A	G	Skin cancer || id:ebi-a-GCST90018921	ebi-a-GCST90018921	Skin cancer	Skin cancer || ||	TRUE	igd	ebi-a-GCST011081
ebi-a-GCST90018921.21	rs2660	12	113357442	0.0052	0.01	492203	0.6034	0.705176	A	G	Skin cancer || id:ebi-a-GCST90018921	ebi-a-GCST90018921	Skin cancer	Skin cancer || ||	TRUE	igd	ebi-a-GCST011081
ebi-a-GCST90018921.31	rs505922	9	136149229	-0.025	0.0102	492203	0.0142699	0.376038	C	T	Skin cancer || id:ebi-a-GCST90018921	ebi-a-GCST90018921	Skin cancer	Skin cancer || ||	TRUE	igd	ebi-a-GCST011081
ebi-a-GCST90018921.41	rs35081325	3	45889921	-0.0264	0.0189	492203	0.1616	0.0530851	T	A	Skin cancer || id:ebi-a-GCST90018921	ebi-a-GCST90018921	Skin cancer	Skin cancer || ||	TRUE	igd	ebi-a-GCST011081
ebi-a-GCST90018921.5	rs13050728	21	34615210	-0.0146	0.0102	492203	0.1546	0.614493	C	T	Skin cancer || id:ebi-a-GCST90018921	ebi-a-GCST90018921	Skin cancer	Skin cancer || ||	TRUE	igd	ebi-a-GCST011081
ebi-a-GCST90018929.11	rs13050728	21	34615210	0.0295	0.0393	491974	0.4536	0.61442	C	T	Thyroid cancer || id:ebi-a-GCST90018929	ebi-a-GCST90018929	Thyroid cancer	Thyroid cancer || ||	TRUE	igd	ebi-a-GCST011081
ebi-a-GCST90018929.21	rs505922	9	136149229	-0.0605	0.039	491974	0.1213	0.376034	C	T	Thyroid cancer || id:ebi-a-GCST90018929	ebi-a-GCST90018929	Thyroid cancer	Thyroid cancer || ||	TRUE	igd	ebi-a-GCST011081
ebi-a-GCST90018929.31	rs2109069	19	4719443	-0.0554	0.0432	491974	0.2	0.272579	A	G	Thyroid cancer || id:ebi-a-GCST90018929	ebi-a-GCST90018929	Thyroid cancer	Thyroid cancer || ||	TRUE	igd	ebi-a-GCST011081
ebi-a-GCST90018929.41	rs35081325	3	45889921	-0.1296	0.0838	491974	0.1217	0.0530798	T	A	Thyroid cancer || id:ebi-a-GCST90018929	ebi-a-GCST90018929	Thyroid cancer	Thyroid cancer || ||	TRUE	igd	ebi-a-GCST011081
ebi-a-GCST90018929.5	rs2660	12	113357442	-0.0356	0.0422	491974	0.3999	0.705156	A	G	Thyroid cancer || id:ebi-a-GCST90018929	ebi-a-GCST90018929	Thyroid cancer	Thyroid cancer || ||	TRUE	igd	ebi-a-GCST011081
ieu-b-4875.12	rs10735079	12	113380008	-0.000163484	9.68585e-05	372622	0.0909997	0.632071	A	G	brain cancer || id:ieu-b-4875	ieu-b-4875	brain cancer	brain cancer || ||	TRUE	igd	ebi-a-GCST011078
ieu-b-4875.22	rs77534576	17	47940666	-4.93392e-05	0.000286856	372622	0.86	0.027494	T	C	brain cancer || id:ieu-b-4875	ieu-b-4875	brain cancer	brain cancer || ||	TRUE	igd	ebi-a-GCST011078
ieu-b-4875.32	rs2834163	21	34620451	8.76656e-05	0.000100997	372622	0.39	0.690527	A	G	brain cancer || id:ieu-b-4875	ieu-b-4875	brain cancer	brain cancer || ||	TRUE	igd	ebi-a-GCST011078
ieu-b-4875.42	rs111837807	6	31121232	0.000140365	0.000188128	372622	0.46	0.065708	C	T	brain cancer || id:ieu-b-4875	ieu-b-4875	brain cancer	brain cancer || ||	TRUE	igd	ebi-a-GCST011078
ieu-b-4875.51	rs35081325	3	45889921	0.000252923	0.000183452	372622	0.17	0.06996	T	A	brain cancer || id:ieu-b-4875	ieu-b-4875	brain cancer	brain cancer || ||	TRUE	igd	ebi-a-GCST011078
ieu-b-4875.6	rs2237698	7	107607902	-0.000108337	0.000165129	372622	0.51	0.082046	T	C	brain cancer || id:ieu-b-4875	ieu-b-4875	brain cancer	brain cancer || ||	TRUE	igd	ebi-a-GCST011078
ieu-b-4875.7	rs2109069	19	4719443	0.000190192	9.99642e-05	372622	0.0569994	0.322336	A	G	brain cancer || id:ieu-b-4875	ieu-b-4875	brain cancer	brain cancer || ||	TRUE	igd	ebi-a-GCST011078
ieu-b-4810.16	rs35081325	3	45889921	0.00038184	0.00148698	212402	0.8	0.069747	T	A	Breast cancer || id:ieu-b-4810	ieu-b-4810	Breast cancer	Breast cancer || ||	TRUE	igd	ebi-a-GCST011078
ieu-b-4810.22	rs2237698	7	107607902	0.00139862	0.00133983	212402	0.3	0.081868	T	C	Breast cancer || id:ieu-b-4810	ieu-b-4810	Breast cancer	Breast cancer || ||	TRUE	igd	ebi-a-GCST011078
ieu-b-4810.32	rs35081325	3	45889921	0.00038184	0.00148698	212402	0.8	0.069747	T	A	Breast cancer || id:ieu-b-4810	ieu-b-4810	Breast cancer	Breast cancer || ||	TRUE	igd	ebi-a-GCST011078
ieu-b-4810.42	rs10735079	12	113380008	-0.00111053	0.000784206	212402	0.16	0.631671	A	G	Breast cancer || id:ieu-b-4810	ieu-b-4810	Breast cancer	Breast cancer || ||	TRUE	igd	ebi-a-GCST011078
ieu-b-4810.52	rs2834163	21	34620451	-4.96461e-05	0.000817721	212402	0.95	0.690661	A	G	Breast cancer || id:ieu-b-4810	ieu-b-4810	Breast cancer	Breast cancer || ||	TRUE	igd	ebi-a-GCST011078
ieu-b-4810.62	rs2109069	19	4719443	-0.000394277	0.000810384	212402	0.630001	0.321353	A	G	Breast cancer || id:ieu-b-4810	ieu-b-4810	Breast cancer	Breast cancer || ||	TRUE	igd	ebi-a-GCST011078
ieu-b-4810.72	rs10735079	12	113380008	-0.00111053	0.000784206	212402	0.16	0.631671	A	G	Breast cancer || id:ieu-b-4810	ieu-b-4810	Breast cancer	Breast cancer || ||	TRUE	igd	ebi-a-GCST011078
ieu-b-4810.82	rs77534576	17	47940666	0.00183981	0.00231946	212402	0.43	0.027651	T	C	Breast cancer || id:ieu-b-4810	ieu-b-4810	Breast cancer	Breast cancer || ||	TRUE	igd	ebi-a-GCST011078
ieu-b-4810.91	rs2834163	21	34620451	-4.96461e-05	0.000817721	212402	0.95	0.690661	A	G	Breast cancer || id:ieu-b-4810	ieu-b-4810	Breast cancer	Breast cancer || ||	TRUE	igd	ebi-a-GCST011078
ieu-b-4810.101	rs2109069	19	4719443	-0.000394277	0.000810384	212402	0.630001	0.321353	A	G	Breast cancer || id:ieu-b-4810	ieu-b-4810	Breast cancer	Breast cancer || ||	TRUE	igd	ebi-a-GCST011078
ieu-b-4810.11	rs77534576	17	47940666	0.00183981	0.00231946	212402	0.43	0.027651	T	C	Breast cancer || id:ieu-b-4810	ieu-b-4810	Breast cancer	Breast cancer || ||	TRUE	igd	ebi-a-GCST011078
ieu-b-4810.12	rs2237698	7	107607902	0.00139862	0.00133983	212402	0.3	0.081868	T	C	Breast cancer || id:ieu-b-4810	ieu-b-4810	Breast cancer	Breast cancer || ||	TRUE	igd	ebi-a-GCST011078
ieu-b-4810.13	rs111837807	6	31121232	-0.00110021	0.00152105	212402	0.47	0.065874	C	T	Breast cancer || id:ieu-b-4810	ieu-b-4810	Breast cancer	Breast cancer || ||	TRUE	igd	ebi-a-GCST011078
ieu-b-4810.14	rs111837807	6	31121232	-0.00110021	0.00152105	212402	0.47	0.065874	C	T	Breast cancer || id:ieu-b-4810	ieu-b-4810	Breast cancer	Breast cancer || ||	TRUE	igd	ebi-a-GCST011078
ukb-d-C_URINARY_TRACT.12	rs111837807	6	31121232	-0.000663041	0.000342148	361194	0.0526393	0.0637488	C	T	Cancer of urinary tract || id:ukb-d-C_URINARY_TRACT	ukb-d-C_URINARY_TRACT	Cancer of urinary tract	Cancer of urinary tract || ||	TRUE	igd	ebi-a-GCST011078
ukb-d-C_URINARY_TRACT.22	rs35081325	3	45889921	0.000292622	0.000332429	361194	0.378722	0.0683019	T	A	Cancer of urinary tract || id:ukb-d-C_URINARY_TRACT	ukb-d-C_URINARY_TRACT	Cancer of urinary tract	Cancer of urinary tract || ||	TRUE	igd	ebi-a-GCST011078
ukb-d-C_URINARY_TRACT.32	rs10860891	12	103014757	-0.000136206	0.000271839	361194	0.616332	0.893172	A	C	Cancer of urinary tract || id:ukb-d-C_URINARY_TRACT	ukb-d-C_URINARY_TRACT	Cancer of urinary tract	Cancer of urinary tract || ||	TRUE	igd	ebi-a-GCST011078
ukb-d-C_URINARY_TRACT.42	rs2834163	21	34620451	6.75883e-05	0.000181173	361194	0.709104	0.691588	A	G	Cancer of urinary tract || id:ukb-d-C_URINARY_TRACT	ukb-d-C_URINARY_TRACT	Cancer of urinary tract	Cancer of urinary tract || ||	TRUE	igd	ebi-a-GCST011078
ukb-d-C_URINARY_TRACT.51	rs77534576	17	47940666	-0.000116726	0.000513311	361194	0.820115	0.0276006	T	C	Cancer of urinary tract || id:ukb-d-C_URINARY_TRACT	ukb-d-C_URINARY_TRACT	Cancer of urinary tract	Cancer of urinary tract || ||	TRUE	igd	ebi-a-GCST011078
ukb-d-C_URINARY_TRACT.6	rs2109069	19	4719443	9.48332e-05	0.000178863	361194	0.595974	0.325323	A	G	Cancer of urinary tract || id:ukb-d-C_URINARY_TRACT	ukb-d-C_URINARY_TRACT	Cancer of urinary tract	Cancer of urinary tract || ||	TRUE	igd	ebi-a-GCST011078
ukb-d-C_URINARY_TRACT.7	rs10735079	12	113380008	0.000112518	0.000174139	361194	0.51819	0.633634	A	G	Cancer of urinary tract || id:ukb-d-C_URINARY_TRACT	ukb-d-C_URINARY_TRACT	Cancer of urinary tract	Cancer of urinary tract || ||	TRUE	igd	ebi-a-GCST011078
ieu-b-4876.12	rs35081325	3	45889921	0.000323712	0.000330944	199086	0.33	0.069748	T	A	cervical cancer || id:ieu-b-4876	ieu-b-4876	cervical cancer	cervical cancer || ||	TRUE	igd	ebi-a-GCST011078
ieu-b-4876.22	rs2834163	21	34620451	2.71584e-05	0.000182037	199086	0.88	0.690676	A	G	cervical cancer || id:ieu-b-4876	ieu-b-4876	cervical cancer	cervical cancer || ||	TRUE	igd	ebi-a-GCST011078
ieu-b-4876.32	rs2109069	19	4719443	0.000144967	0.00018029	199086	0.42	0.321464	A	G	cervical cancer || id:ieu-b-4876	ieu-b-4876	cervical cancer	cervical cancer || ||	TRUE	igd	ebi-a-GCST011078
ieu-b-4876.42	rs111837807	6	31121232	-0.000849848	0.000338586	199086	0.012	0.065909	C	T	cervical cancer || id:ieu-b-4876	ieu-b-4876	cervical cancer	cervical cancer || ||	TRUE	igd	ebi-a-GCST011078
ieu-b-4876.51	rs2237698	7	107607902	-9.03083e-05	0.000298391	199086	0.760001	0.081749	T	C	cervical cancer || id:ieu-b-4876	ieu-b-4876	cervical cancer	cervical cancer || ||	TRUE	igd	ebi-a-GCST011078
ieu-b-4876.6	rs10735079	12	113380008	-0.000192362	0.000174508	199086	0.27	0.631906	A	G	cervical cancer || id:ieu-b-4876	ieu-b-4876	cervical cancer	cervical cancer || ||	TRUE	igd	ebi-a-GCST011078
ieu-b-4876.7	rs77534576	17	47940666	-0.000462069	0.000516654	199086	0.37	0.027584	T	C	cervical cancer || id:ieu-b-4876	ieu-b-4876	cervical cancer	cervical cancer || ||	TRUE	igd	ebi-a-GCST011078
ieu-b-4965.12	rs2834163	21	34620451	4.86153e-05	0.000302329	377673	0.87	0.690525	A	G	Colorectal cancer || id:ieu-b-4965	ieu-b-4965	Colorectal cancer	Colorectal cancer || ||	TRUE	igd	ebi-a-GCST011078
ieu-b-4965.22	rs35081325	3	45889921	0.000520671	0.000549079	377673	0.34	0.069974	T	A	Colorectal cancer || id:ieu-b-4965	ieu-b-4965	Colorectal cancer	Colorectal cancer || ||	TRUE	igd	ebi-a-GCST011078
ieu-b-4965.32	rs10735079	12	113380008	0.000307702	0.000290054	377673	0.29	0.63218	A	G	Colorectal cancer || id:ieu-b-4965	ieu-b-4965	Colorectal cancer	Colorectal cancer || ||	TRUE	igd	ebi-a-GCST011078
ieu-b-4965.42	rs77534576	17	47940666	0.000518898	0.000858525	377673	0.55	0.02751	T	C	Colorectal cancer || id:ieu-b-4965	ieu-b-4965	Colorectal cancer	Colorectal cancer || ||	TRUE	igd	ebi-a-GCST011078
ieu-b-4965.51	rs2109069	19	4719443	3.25853e-05	0.000299229	377673	0.91	0.322317	A	G	Colorectal cancer || id:ieu-b-4965	ieu-b-4965	Colorectal cancer	Colorectal cancer || ||	TRUE	igd	ebi-a-GCST011078
ieu-b-4965.6	rs111837807	6	31121232	0.000226138	0.000563046	377673	0.69	0.065702	C	T	Colorectal cancer || id:ieu-b-4965	ieu-b-4965	Colorectal cancer	Colorectal cancer || ||	TRUE	igd	ebi-a-GCST011078
ieu-b-4965.7	rs2237698	7	107607902	-0.000433033	0.000494407	377673	0.38	0.082009	T	C	Colorectal cancer || id:ieu-b-4965	ieu-b-4965	Colorectal cancer	Colorectal cancer || ||	TRUE	igd	ebi-a-GCST011078
ebi-a-GCST90018838.12	rs10735079	12	113380008	0.0517	0.0276	240027	0.0609298	0.692778	A	G	Endometrial cancer || id:ebi-a-GCST90018838	ebi-a-GCST90018838	Endometrial cancer	Endometrial cancer || ||	TRUE	igd	ebi-a-GCST011078
ebi-a-GCST90018838.22	rs10860891	12	103014757	-0.0347	0.0443	240027	0.4331	0.891166	A	C	Endometrial cancer || id:ebi-a-GCST90018838	ebi-a-GCST90018838	Endometrial cancer	Endometrial cancer || ||	TRUE	igd	ebi-a-GCST011078
ebi-a-GCST90018838.32	rs111837807	6	31121232	-0.0216	0.0529	240027	0.6834	0.0827615	C	T	Endometrial cancer || id:ebi-a-GCST90018838	ebi-a-GCST90018838	Endometrial cancer	Endometrial cancer || ||	TRUE	igd	ebi-a-GCST011078
ebi-a-GCST90018838.42	rs2834163	21	34620451	0.0015	0.0258	240027	0.9549	0.626349	A	G	Endometrial cancer || id:ebi-a-GCST90018838	ebi-a-GCST90018838	Endometrial cancer	Endometrial cancer || ||	TRUE	igd	ebi-a-GCST011078
ebi-a-GCST90018838.51	rs35081325	3	45889921	-0.0901	0.0594	240027	0.1296	0.0574174	T	A	Endometrial cancer || id:ebi-a-GCST90018838	ebi-a-GCST90018838	Endometrial cancer	Endometrial cancer || ||	TRUE	igd	ebi-a-GCST011078
ebi-a-GCST90018838.6	rs2109069	19	4719443	0.0301	0.0293	240027	0.303	0.286197	A	G	Endometrial cancer || id:ebi-a-GCST90018838	ebi-a-GCST90018838	Endometrial cancer	Endometrial cancer || ||	TRUE	igd	ebi-a-GCST011078
ebi-a-GCST90018838.7	rs2237698	7	107607902	-0.0473	0.0465	240027	0.3093	0.151797	T	C	Endometrial cancer || id:ebi-a-GCST90018838	ebi-a-GCST90018838	Endometrial cancer	Endometrial cancer || ||	TRUE	igd	ebi-a-GCST011078
ebi-a-GCST90018838.8	rs77534576	17	47940666	-0.0605	0.0667	240027	0.3651	0.0375462	T	C	Endometrial cancer || id:ebi-a-GCST90018838	ebi-a-GCST90018838	Endometrial cancer	Endometrial cancer || ||	TRUE	igd	ebi-a-GCST011078
ieu-b-4960.12	rs35081325	3	45889921	0.000332703	0.000202556	372756	0.1	0.069965	T	A	Oesophageal cancer || id:ieu-b-4960	ieu-b-4960	Oesophageal cancer	Oesophageal cancer || ||	TRUE	igd	ebi-a-GCST011078
ieu-b-4960.22	rs2834163	21	34620451	-4.82164e-05	0.00011152	372756	0.67	0.690499	A	G	Oesophageal cancer || id:ieu-b-4960	ieu-b-4960	Oesophageal cancer	Oesophageal cancer || ||	TRUE	igd	ebi-a-GCST011078
ieu-b-4960.32	rs111837807	6	31121232	0.000155611	0.000207721	372756	0.450001	0.065708	C	T	Oesophageal cancer || id:ieu-b-4960	ieu-b-4960	Oesophageal cancer	Oesophageal cancer || ||	TRUE	igd	ebi-a-GCST011078
ieu-b-4960.42	rs10735079	12	113380008	0.000139426	0.000106963	372756	0.19	0.632143	A	G	Oesophageal cancer || id:ieu-b-4960	ieu-b-4960	Oesophageal cancer	Oesophageal cancer || ||	TRUE	igd	ebi-a-GCST011078
ieu-b-4960.51	rs2109069	19	4719443	-2.98464e-05	0.000110388	372756	0.79	0.32229	A	G	Oesophageal cancer || id:ieu-b-4960	ieu-b-4960	Oesophageal cancer	Oesophageal cancer || ||	TRUE	igd	ebi-a-GCST011078
ieu-b-4960.6	rs77534576	17	47940666	0.000804921	0.000316652	372756	0.0109999	0.027516	T	C	Oesophageal cancer || id:ieu-b-4960	ieu-b-4960	Oesophageal cancer	Oesophageal cancer || ||	TRUE	igd	ebi-a-GCST011078
ieu-b-4960.7	rs2237698	7	107607902	-6.07137e-05	0.000182338	372756	0.74	0.082048	T	C	Oesophageal cancer || id:ieu-b-4960	ieu-b-4960	Oesophageal cancer	Oesophageal cancer || ||	TRUE	igd	ebi-a-GCST011078
ebi-a-GCST90018849.12	rs35081325	3	45889921	0.2235	0.0799	476116	0.00513405	0.0536405	T	A	Gastric cancer || id:ebi-a-GCST90018849	ebi-a-GCST90018849	Gastric cancer	Gastric cancer || ||	TRUE	igd	ebi-a-GCST011078
ebi-a-GCST90018849.22	rs10860891	12	103014757	-0.038	0.0266	476116	0.1536	0.891499	A	C	Gastric cancer || id:ebi-a-GCST90018849	ebi-a-GCST90018849	Gastric cancer	Gastric cancer || ||	TRUE	igd	ebi-a-GCST011078
ebi-a-GCST90018849.32	rs2109069	19	4719443	-0.0086	0.0232	476116	0.7127	0.274229	A	G	Gastric cancer || id:ebi-a-GCST90018849	ebi-a-GCST90018849	Gastric cancer	Gastric cancer || ||	TRUE	igd	ebi-a-GCST011078
ebi-a-GCST90018849.42	rs10735079	12	113380008	0.014	0.0193	476116	0.4698	0.697627	A	G	Gastric cancer || id:ebi-a-GCST90018849	ebi-a-GCST90018849	Gastric cancer	Gastric cancer || ||	TRUE	igd	ebi-a-GCST011078
ebi-a-GCST90018849.51	rs2834163	21	34620451	0.0012	0.0158	476116	0.9377	0.615936	A	G	Gastric cancer || id:ebi-a-GCST90018849	ebi-a-GCST90018849	Gastric cancer	Gastric cancer || ||	TRUE	igd	ebi-a-GCST011078
ebi-a-GCST90018849.6	rs77534576	17	47940666	0.0048	0.0401	476116	0.9046	0.037429	T	C	Gastric cancer || id:ebi-a-GCST90018849	ebi-a-GCST90018849	Gastric cancer	Gastric cancer || ||	TRUE	igd	ebi-a-GCST011078
ebi-a-GCST90018849.7	rs2237698	7	107607902	-0.0166	0.0204	476116	0.4135	0.168478	T	C	Gastric cancer || id:ebi-a-GCST90018849	ebi-a-GCST90018849	Gastric cancer	Gastric cancer || ||	TRUE	igd	ebi-a-GCST011078
ebi-a-GCST90018849.8	rs111837807	6	31121232	-0.0121	0.0374	476116	0.745399	0.0774454	C	T	Gastric cancer || id:ebi-a-GCST90018849	ebi-a-GCST90018849	Gastric cancer	Gastric cancer || ||	TRUE	igd	ebi-a-GCST011078
ieu-b-4878.12	rs2109069	19	4719443	0.00023279	0.000269598	376568	0.39	0.322345	A	G	haemotological cancer || id:ieu-b-4878	ieu-b-4878	haemotological cancer	haemotological cancer || ||	TRUE	igd	ebi-a-GCST011078
ieu-b-4878.22	rs77534576	17	47940666	0.000893767	0.000773527	376568	0.25	0.027519	T	C	haemotological cancer || id:ieu-b-4878	ieu-b-4878	haemotological cancer	haemotological cancer || ||	TRUE	igd	ebi-a-GCST011078
ieu-b-4878.32	rs10735079	12	113380008	-0.000119911	0.000261283	376568	0.649999	0.632081	A	G	haemotological cancer || id:ieu-b-4878	ieu-b-4878	haemotological cancer	haemotological cancer || ||	TRUE	igd	ebi-a-GCST011078
ieu-b-4878.42	rs111837807	6	31121232	-0.000287466	0.000507486	376568	0.57	0.065683	C	T	haemotological cancer || id:ieu-b-4878	ieu-b-4878	haemotological cancer	haemotological cancer || ||	TRUE	igd	ebi-a-GCST011078
ieu-b-4878.51	rs35081325	3	45889921	8.03487e-05	0.000494811	376568	0.87	0.069951	T	A	haemotological cancer || id:ieu-b-4878	ieu-b-4878	haemotological cancer	haemotological cancer || ||	TRUE	igd	ebi-a-GCST011078
ieu-b-4878.6	rs2834163	21	34620451	0.000419642	0.000272429	376568	0.12	0.690599	A	G	haemotological cancer || id:ieu-b-4878	ieu-b-4878	haemotological cancer	haemotological cancer || ||	TRUE	igd	ebi-a-GCST011078
ieu-b-4878.7	rs2237698	7	107607902	0.000188784	0.000445378	376568	0.67	0.082071	T	C	haemotological cancer || id:ieu-b-4878	ieu-b-4878	haemotological cancer	haemotological cancer || ||	TRUE	igd	ebi-a-GCST011078
ieu-b-4955.12	rs2109069	19	4719443	6.87156e-05	0.000208166	374687	0.74	0.322317	A	G	Lung cancer || id:ieu-b-4955	ieu-b-4955	Lung cancer	Lung cancer || ||	TRUE	igd	ebi-a-GCST011078
ieu-b-4955.22	rs35081325	3	45889921	-0.000756524	0.000382183	374687	0.0479999	0.069893	T	A	Lung cancer || id:ieu-b-4955	ieu-b-4955	Lung cancer	Lung cancer || ||	TRUE	igd	ebi-a-GCST011078
ieu-b-4955.32	rs2237698	7	107607902	-2.13254e-05	0.000343828	374687	0.95	0.082046	T	C	Lung cancer || id:ieu-b-4955	ieu-b-4955	Lung cancer	Lung cancer || ||	TRUE	igd	ebi-a-GCST011078
ieu-b-4955.42	rs10735079	12	113380008	9.3752e-05	0.000201713	374687	0.64	0.632126	A	G	Lung cancer || id:ieu-b-4955	ieu-b-4955	Lung cancer	Lung cancer || ||	TRUE	igd	ebi-a-GCST011078
ieu-b-4955.51	rs111837807	6	31121232	-0.000181841	0.000391814	374687	0.64	0.065683	C	T	Lung cancer || id:ieu-b-4955	ieu-b-4955	Lung cancer	Lung cancer || ||	TRUE	igd	ebi-a-GCST011078
ieu-b-4955.6	rs2834163	21	34620451	-0.000114109	0.000210305	374687	0.59	0.690487	A	G	Lung cancer || id:ieu-b-4955	ieu-b-4955	Lung cancer	Lung cancer || ||	TRUE	igd	ebi-a-GCST011078
ieu-b-4955.7	rs77534576	17	47940666	0.000576623	0.000597171	374687	0.33	0.027511	T	C	Lung cancer || id:ieu-b-4955	ieu-b-4955	Lung cancer	Lung cancer || ||	TRUE	igd	ebi-a-GCST011078
ieu-b-4961.12	rs35081325	3	45889921	-7.7469e-05	0.000140973	372373	0.58	0.069939	T	A	Oral cavity cancer || id:ieu-b-4961	ieu-b-4961	Oral cavity cancer	Oral cavity cancer || ||	TRUE	igd	ebi-a-GCST011078
ieu-b-4961.22	rs2237698	7	107607902	-0.000156493	0.000126868	372373	0.22	0.082041	T	C	Oral cavity cancer || id:ieu-b-4961	ieu-b-4961	Oral cavity cancer	Oral cavity cancer || ||	TRUE	igd	ebi-a-GCST011078
ieu-b-4961.32	rs2834163	21	34620451	-0.00018296	7.75967e-05	372373	0.0179999	0.690469	A	G	Oral cavity cancer || id:ieu-b-4961	ieu-b-4961	Oral cavity cancer	Oral cavity cancer || ||	TRUE	igd	ebi-a-GCST011078
ieu-b-4961.42	rs10735079	12	113380008	9.9974e-05	7.4427e-05	372373	0.18	0.632132	A	G	Oral cavity cancer || id:ieu-b-4961	ieu-b-4961	Oral cavity cancer	Oral cavity cancer || ||	TRUE	igd	ebi-a-GCST011078
ieu-b-4961.51	rs111837807	6	31121232	-0.000206825	0.000144561	372373	0.15	0.065687	C	T	Oral cavity cancer || id:ieu-b-4961	ieu-b-4961	Oral cavity cancer	Oral cavity cancer || ||	TRUE	igd	ebi-a-GCST011078
ieu-b-4961.6	rs2109069	19	4719443	-0.000110077	7.68092e-05	372373	0.15	0.322271	A	G	Oral cavity cancer || id:ieu-b-4961	ieu-b-4961	Oral cavity cancer	Oral cavity cancer || ||	TRUE	igd	ebi-a-GCST011078
ebi-a-GCST90018888.12	rs111837807	6	31121232	-0.0134	0.0622	246520	0.8297	0.0824733	C	T	Ovarian cancer || id:ebi-a-GCST90018888	ebi-a-GCST90018888	Ovarian cancer	Ovarian cancer || ||	TRUE	igd	ebi-a-GCST011078
ebi-a-GCST90018888.22	rs2834163	21	34620451	-0.057	0.0303	246520	0.0602698	0.627748	A	G	Ovarian cancer || id:ebi-a-GCST90018888	ebi-a-GCST90018888	Ovarian cancer	Ovarian cancer || ||	TRUE	igd	ebi-a-GCST011078
ebi-a-GCST90018888.32	rs35081325	3	45889921	0.096	0.0697	246520	0.1685	0.057744	T	A	Ovarian cancer || id:ebi-a-GCST90018888	ebi-a-GCST90018888	Ovarian cancer	Ovarian cancer || ||	TRUE	igd	ebi-a-GCST011078
ebi-a-GCST90018888.42	rs10860891	12	103014757	0.0551	0.0509	246520	0.2787	0.891456	A	C	Ovarian cancer || id:ebi-a-GCST90018888	ebi-a-GCST90018888	Ovarian cancer	Ovarian cancer || ||	TRUE	igd	ebi-a-GCST011078
ebi-a-GCST90018888.51	rs10735079	12	113380008	-0.0716	0.0323	246520	0.0265198	0.691126	A	G	Ovarian cancer || id:ebi-a-GCST90018888	ebi-a-GCST90018888	Ovarian cancer	Ovarian cancer || ||	TRUE	igd	ebi-a-GCST011078
ebi-a-GCST90018888.6	rs2109069	19	4719443	-0.017	0.0343	246520	0.6195	0.287002	A	G	Ovarian cancer || id:ebi-a-GCST90018888	ebi-a-GCST90018888	Ovarian cancer	Ovarian cancer || ||	TRUE	igd	ebi-a-GCST011078
ebi-a-GCST90018888.7	rs2237698	7	107607902	0.0519	0.0561	246520	0.3552	0.151657	T	C	Ovarian cancer || id:ebi-a-GCST90018888	ebi-a-GCST90018888	Ovarian cancer	Ovarian cancer || ||	TRUE	igd	ebi-a-GCST011078
ebi-a-GCST90018888.8	rs77534576	17	47940666	-0.0119	0.0797	246520	0.8817	0.0372922	T	C	Ovarian cancer || id:ebi-a-GCST90018888	ebi-a-GCST90018888	Ovarian cancer	Ovarian cancer || ||	TRUE	igd	ebi-a-GCST011078
ebi-a-GCST90018893.12	rs111837807	6	31121232	-0.0235	0.0739	476245	0.7508	0.0778437	C	T	Pancreatic cancer || id:ebi-a-GCST90018893	ebi-a-GCST90018893	Pancreatic cancer	Pancreatic cancer || ||	TRUE	igd	ebi-a-GCST011078
ebi-a-GCST90018893.22	rs2237698	7	107607902	0.0465	0.0682	476245	0.496	0.16683	T	C	Pancreatic cancer || id:ebi-a-GCST90018893	ebi-a-GCST90018893	Pancreatic cancer	Pancreatic cancer || ||	TRUE	igd	ebi-a-GCST011078
ebi-a-GCST90018893.32	rs2109069	19	4719443	-0.0585	0.0402	476245	0.1456	0.276115	A	G	Pancreatic cancer || id:ebi-a-GCST90018893	ebi-a-GCST90018893	Pancreatic cancer	Pancreatic cancer || ||	TRUE	igd	ebi-a-GCST011078
ebi-a-GCST90018893.42	rs10860891	12	103014757	0.0015	0.064	476245	0.9807	0.89163	A	C	Pancreatic cancer || id:ebi-a-GCST90018893	ebi-a-GCST90018893	Pancreatic cancer	Pancreatic cancer || ||	TRUE	igd	ebi-a-GCST011078
ebi-a-GCST90018893.51	rs77534576	17	47940666	-0.0804	0.0925	476245	0.3843	0.0373493	T	C	Pancreatic cancer || id:ebi-a-GCST90018893	ebi-a-GCST90018893	Pancreatic cancer	Pancreatic cancer || ||	TRUE	igd	ebi-a-GCST011078
ebi-a-GCST90018893.6	rs2834163	21	34620451	-0.0254	0.0362	476245	0.4821	0.617831	A	G	Pancreatic cancer || id:ebi-a-GCST90018893	ebi-a-GCST90018893	Pancreatic cancer	Pancreatic cancer || ||	TRUE	igd	ebi-a-GCST011078
ebi-a-GCST90018893.7	rs35081325	3	45889921	0.0168	0.0795	476245	0.8324	0.0542314	T	A	Pancreatic cancer || id:ebi-a-GCST90018893	ebi-a-GCST90018893	Pancreatic cancer	Pancreatic cancer || ||	TRUE	igd	ebi-a-GCST011078
ebi-a-GCST90018893.8	rs10735079	12	113380008	-0.0176	0.0384	476245	0.6468	0.696322	A	G	Pancreatic cancer || id:ebi-a-GCST90018893	ebi-a-GCST90018893	Pancreatic cancer	Pancreatic cancer || ||	TRUE	igd	ebi-a-GCST011078
ieu-b-4809.12	rs35081325	3	45889921	-0.000141262	0.00141419	182625	0.92	0.070168	T	A	Prostate cancer || id:ieu-b-4809	ieu-b-4809	Prostate cancer	Prostate cancer || ||	TRUE	igd	ebi-a-GCST011078
ieu-b-4809.22	rs2109069	19	4719443	-0.00127998	0.000771048	182625	0.0969996	0.323006	A	G	Prostate cancer || id:ieu-b-4809	ieu-b-4809	Prostate cancer	Prostate cancer || ||	TRUE	igd	ebi-a-GCST011078
ieu-b-4809.32	rs2834163	21	34620451	0.000669555	0.000779847	182625	0.39	0.690482	A	G	Prostate cancer || id:ieu-b-4809	ieu-b-4809	Prostate cancer	Prostate cancer || ||	TRUE	igd	ebi-a-GCST011078
ieu-b-4809.42	rs111837807	6	31121232	-0.00247335	0.00145691	182625	0.0899995	0.065221	C	T	Prostate cancer || id:ieu-b-4809	ieu-b-4809	Prostate cancer	Prostate cancer || ||	TRUE	igd	ebi-a-GCST011078
ieu-b-4809.51	rs77534576	17	47940666	0.00209034	0.00221453	182625	0.35	0.027439	T	C	Prostate cancer || id:ieu-b-4809	ieu-b-4809	Prostate cancer	Prostate cancer || ||	TRUE	igd	ebi-a-GCST011078
ieu-b-4809.6	rs2237698	7	107607902	-0.00109779	0.00127191	182625	0.39	0.082292	T	C	Prostate cancer || id:ieu-b-4809	ieu-b-4809	Prostate cancer	Prostate cancer || ||	TRUE	igd	ebi-a-GCST011078
ieu-b-4809.7	rs10735079	12	113380008	0.000794429	0.000747955	182625	0.29	0.632525	A	G	Prostate cancer || id:ieu-b-4809	ieu-b-4809	Prostate cancer	Prostate cancer || ||	TRUE	igd	ebi-a-GCST011078
ebi-a-GCST90018921.12	rs10735079	12	113380008	0.0056	0.0099	492203	0.573099	0.697871	A	G	Skin cancer || id:ebi-a-GCST90018921	ebi-a-GCST90018921	Skin cancer	Skin cancer || ||	TRUE	igd	ebi-a-GCST011078
ebi-a-GCST90018921.22	rs2834163	21	34620451	-0.0162	0.0102	492203	0.1131	0.615071	A	G	Skin cancer || id:ebi-a-GCST90018921	ebi-a-GCST90018921	Skin cancer	Skin cancer || ||	TRUE	igd	ebi-a-GCST011078
ebi-a-GCST90018921.32	rs77534576	17	47940666	-0.0032	0.0284	492203	0.9104	0.0373102	T	C	Skin cancer || id:ebi-a-GCST90018921	ebi-a-GCST90018921	Skin cancer	Skin cancer || ||	TRUE	igd	ebi-a-GCST011078
ebi-a-GCST90018921.42	rs2109069	19	4719443	0.005	0.0102	492203	0.623499	0.272626	A	G	Skin cancer || id:ebi-a-GCST90018921	ebi-a-GCST90018921	Skin cancer	Skin cancer || ||	TRUE	igd	ebi-a-GCST011078
ebi-a-GCST90018921.51	rs2237698	7	107607902	0.0865	0.061	492203	0.1564	0.17072	T	C	Skin cancer || id:ebi-a-GCST90018921	ebi-a-GCST90018921	Skin cancer	Skin cancer || ||	TRUE	igd	ebi-a-GCST011078
ebi-a-GCST90018921.6	rs111837807	6	31121232	0.0647	0.0194	492203	0.000874702	0.0765129	C	T	Skin cancer || id:ebi-a-GCST90018921	ebi-a-GCST90018921	Skin cancer	Skin cancer || ||	TRUE	igd	ebi-a-GCST011078
ebi-a-GCST90018921.7	rs10860891	12	103014757	0.0304	0.0159	492203	0.0568801	0.891374	A	C	Skin cancer || id:ebi-a-GCST90018921	ebi-a-GCST90018921	Skin cancer	Skin cancer || ||	TRUE	igd	ebi-a-GCST011078
ebi-a-GCST90018921.8	rs35081325	3	45889921	-0.0264	0.0189	492203	0.1616	0.0530851	T	A	Skin cancer || id:ebi-a-GCST90018921	ebi-a-GCST90018921	Skin cancer	Skin cancer || ||	TRUE	igd	ebi-a-GCST011078
ebi-a-GCST90018929.12	rs2237698	7	107607902	-0.0734	0.0726	491974	0.3117	0.170718	T	C	Thyroid cancer || id:ebi-a-GCST90018929	ebi-a-GCST90018929	Thyroid cancer	Thyroid cancer || ||	TRUE	igd	ebi-a-GCST011078
ebi-a-GCST90018929.22	rs10735079	12	113380008	-0.0398	0.0422	491974	0.3451	0.697857	A	G	Thyroid cancer || id:ebi-a-GCST90018929	ebi-a-GCST90018929	Thyroid cancer	Thyroid cancer || ||	TRUE	igd	ebi-a-GCST011078
ebi-a-GCST90018929.32	rs2109069	19	4719443	-0.0554	0.0432	491974	0.2	0.272579	A	G	Thyroid cancer || id:ebi-a-GCST90018929	ebi-a-GCST90018929	Thyroid cancer	Thyroid cancer || ||	TRUE	igd	ebi-a-GCST011078
ebi-a-GCST90018929.42	rs2834163	21	34620451	0.0343	0.0394	491974	0.3833	0.614998	A	G	Thyroid cancer || id:ebi-a-GCST90018929	ebi-a-GCST90018929	Thyroid cancer	Thyroid cancer || ||	TRUE	igd	ebi-a-GCST011078
ebi-a-GCST90018929.51	rs77534576	17	47940666	-0.0181	0.0977	491974	0.8527	0.0373283	T	C	Thyroid cancer || id:ebi-a-GCST90018929	ebi-a-GCST90018929	Thyroid cancer	Thyroid cancer || ||	TRUE	igd	ebi-a-GCST011078
ebi-a-GCST90018929.6	rs35081325	3	45889921	-0.1296	0.0838	491974	0.1217	0.0530798	T	A	Thyroid cancer || id:ebi-a-GCST90018929	ebi-a-GCST90018929	Thyroid cancer	Thyroid cancer || ||	TRUE	igd	ebi-a-GCST011078
ebi-a-GCST90018929.7	rs111837807	6	31121232	0.0034	0.08	491974	0.9664	0.0765222	C	T	Thyroid cancer || id:ebi-a-GCST90018929	ebi-a-GCST90018929	Thyroid cancer	Thyroid cancer || ||	TRUE	igd	ebi-a-GCST011078
ebi-a-GCST90018929.8	rs10860891	12	103014757	-0.0325	0.077	491974	0.6724	0.891364	A	C	Thyroid cancer || id:ebi-a-GCST90018929	ebi-a-GCST90018929	Thyroid cancer	Thyroid cancer || ||	TRUE	igd	ebi-a-GCST011078

## Sheet: Table S4
Table S4. MR Analysis Results and Sensitivity Analysis Tests for the Relationship between COVID-19 and Multi-Cancer Risk
id	id.exposure	id.outcome	outcome	exposure	method	nsnp	b	se	pval	p.adj	heterogeneity_Q_pval	pleiotropy_pval	Egger_intercept
ebi-a-GCST011074.ieu-b-4875.1	ebi-a-GCST011074	ieu-b-4875	brain cancer || id:ieu-b-4875	COVID-19 (RELEASE 5) || id:ebi-a-GCST011074	Inverse variance weighted	4	0.000441617	0.000878237	0.615073	0.648173	0.0666156
ebi-a-GCST011074.ieu-b-4875.2	ebi-a-GCST011074	ieu-b-4875	brain cancer || id:ieu-b-4875	COVID-19 (RELEASE 5) || id:ebi-a-GCST011074	MR Egger	4	0.00156223	0.00293904	0.648173	0.648173	0.036469	0.723243	-0.000114863
ebi-a-GCST011074.ieu-b-4875.3	ebi-a-GCST011074	ieu-b-4875	brain cancer || id:ieu-b-4875	COVID-19 (RELEASE 5) || id:ebi-a-GCST011074	Weighted median	4	0.000538505	0.000686537	0.432817	0.648173
ebi-a-GCST011074.ieu-b-4810.1	ebi-a-GCST011074	ieu-b-4810	Breast cancer || id:ieu-b-4810	COVID-19 (RELEASE 5) || id:ebi-a-GCST011074	Inverse variance weighted	8	0.00385358	0.00532675	0.469411	0.704117	0.00902191
ebi-a-GCST011074.ieu-b-4810.2	ebi-a-GCST011074	ieu-b-4810	Breast cancer || id:ieu-b-4810	COVID-19 (RELEASE 5) || id:ebi-a-GCST011074	MR Egger	8	0.0152344	0.0155906	0.366232	0.704117	0.00920676	0.465158	-0.00116638
ebi-a-GCST011074.ieu-b-4810.3	ebi-a-GCST011074	ieu-b-4810	Breast cancer || id:ieu-b-4810	COVID-19 (RELEASE 5) || id:ebi-a-GCST011074	Weighted median	8	0.00169525	0.00489764	0.729241	0.729241
ebi-a-GCST011074.ukb-d-C_URINARY_TRACT.1	ebi-a-GCST011074	ukb-d-C_URINARY_TRACT	Cancer of urinary tract || id:ukb-d-C_URINARY_TRACT	COVID-19 (RELEASE 5) || id:ebi-a-GCST011074	Inverse variance weighted	4	0.00125819	0.00102354	0.218976	0.332603	0.986542
ebi-a-GCST011074.ukb-d-C_URINARY_TRACT.2	ebi-a-GCST011074	ukb-d-C_URINARY_TRACT	Cancer of urinary tract || id:ukb-d-C_URINARY_TRACT	COVID-19 (RELEASE 5) || id:ebi-a-GCST011074	MR Egger	4	0.00141026	0.00292047	0.676864	0.676864	0.93351	0.960716	-1.55e-05
ebi-a-GCST011074.ukb-d-C_URINARY_TRACT.3	ebi-a-GCST011074	ukb-d-C_URINARY_TRACT	Cancer of urinary tract || id:ukb-d-C_URINARY_TRACT	COVID-19 (RELEASE 5) || id:ebi-a-GCST011074	Weighted median	4	0.00143669	0.00117576	0.221736	0.332603
ebi-a-GCST011074.ieu-b-4876.1	ebi-a-GCST011074	ieu-b-4876	cervical cancer || id:ieu-b-4876	COVID-19 (RELEASE 5) || id:ebi-a-GCST011074	Inverse variance weighted	4	8.69e-05	0.00114584	0.939575	0.939575	0.289515
ebi-a-GCST011074.ieu-b-4876.2	ebi-a-GCST011074	ieu-b-4876	cervical cancer || id:ieu-b-4876	COVID-19 (RELEASE 5) || id:ebi-a-GCST011074	MR Egger	4	0.00286212	0.00339527	0.487987	0.939575	0.257114	0.474643	-0.000284405
ebi-a-GCST011074.ieu-b-4876.3	ebi-a-GCST011074	ieu-b-4876	cervical cancer || id:ieu-b-4876	COVID-19 (RELEASE 5) || id:ebi-a-GCST011074	Weighted median	4	0.0003496	0.00122224	0.774853	0.939575
ebi-a-GCST011074.ieu-b-4965.1	ebi-a-GCST011074	ieu-b-4965	Colorectal cancer || id:ieu-b-4965	COVID-19 (RELEASE 5) || id:ebi-a-GCST011074	Inverse variance weighted	4	0.00142771	0.00170037	0.401105	0.67977	0.635373
ebi-a-GCST011074.ieu-b-4965.2	ebi-a-GCST011074	ieu-b-4965	Colorectal cancer || id:ieu-b-4965	COVID-19 (RELEASE 5) || id:ebi-a-GCST011074	MR Egger	4	0.00231102	0.00483429	0.67977	0.67977	0.434107	0.863276	-9.05e-05
ebi-a-GCST011074.ieu-b-4965.3	ebi-a-GCST011074	ieu-b-4965	Colorectal cancer || id:ieu-b-4965	COVID-19 (RELEASE 5) || id:ebi-a-GCST011074	Weighted median	4	0.00147798	0.00200019	0.459956	0.67977
ebi-a-GCST011074.ebi-a-GCST90018838.1	ebi-a-GCST011074	ebi-a-GCST90018838	Endometrial cancer || id:ebi-a-GCST90018838	COVID-19 (RELEASE 5) || id:ebi-a-GCST011074	Inverse variance weighted	4	0.373121	0.250691	0.136653	0.20498	0.0683873
ebi-a-GCST011074.ebi-a-GCST90018838.2	ebi-a-GCST011074	ebi-a-GCST90018838	Endometrial cancer || id:ebi-a-GCST90018838	COVID-19 (RELEASE 5) || id:ebi-a-GCST011074	MR Egger	4	-0.679181	0.542277	0.337003	0.337003	0.317513	0.176946	0.104235
ebi-a-GCST011074.ebi-a-GCST90018838.3	ebi-a-GCST011074	ebi-a-GCST90018838	Endometrial cancer || id:ebi-a-GCST90018838	COVID-19 (RELEASE 5) || id:ebi-a-GCST011074	Weighted median	4	0.542968	0.210509	0.0099	0.0297
ebi-a-GCST011074.ieu-b-4960.1	ebi-a-GCST011074	ieu-b-4960	Oesophageal cancer || id:ieu-b-4960	COVID-19 (RELEASE 5) || id:ebi-a-GCST011074	Inverse variance weighted	4	0.000379293	0.00093505	0.685008	0.685008	0.0832787
ebi-a-GCST011074.ieu-b-4960.2	ebi-a-GCST011074	ieu-b-4960	Oesophageal cancer || id:ieu-b-4960	COVID-19 (RELEASE 5) || id:ebi-a-GCST011074	MR Egger	4	0.00163007	0.00311612	0.653079	0.685008	0.0472088	0.709848	-0.000128212
ebi-a-GCST011074.ieu-b-4960.3	ebi-a-GCST011074	ieu-b-4960	Oesophageal cancer || id:ieu-b-4960	COVID-19 (RELEASE 5) || id:ebi-a-GCST011074	Weighted median	4	0.000485192	0.000810286	0.549312	0.685008
ebi-a-GCST011074.ebi-a-GCST90018849.1	ebi-a-GCST011074	ebi-a-GCST90018849	Gastric cancer || id:ebi-a-GCST90018849	COVID-19 (RELEASE 5) || id:ebi-a-GCST011074	Inverse variance weighted	4	0.290009	0.187958	0.122844	0.122844	0.0633114
ebi-a-GCST011074.ebi-a-GCST90018849.2	ebi-a-GCST011074	ebi-a-GCST90018849	Gastric cancer || id:ebi-a-GCST90018849	COVID-19 (RELEASE 5) || id:ebi-a-GCST011074	MR Egger	4	1.53948	0.525641	0.0994873	0.122844	0.51635	0.134621	-0.113721
ebi-a-GCST011074.ebi-a-GCST90018849.3	ebi-a-GCST011074	ebi-a-GCST90018849	Gastric cancer || id:ebi-a-GCST90018849	COVID-19 (RELEASE 5) || id:ebi-a-GCST011074	Weighted median	4	0.238201	0.143712	0.0974203	0.122844
ebi-a-GCST011074.ieu-b-4878.1	ebi-a-GCST011074	ieu-b-4878	haemotological cancer || id:ieu-b-4878	COVID-19 (RELEASE 5) || id:ebi-a-GCST011074	Inverse variance weighted	4	0.000165514	0.00153206	0.913969	0.955362	0.80239
ebi-a-GCST011074.ieu-b-4878.2	ebi-a-GCST011074	ieu-b-4878	haemotological cancer || id:ieu-b-4878	COVID-19 (RELEASE 5) || id:ebi-a-GCST011074	MR Egger	4	-0.000275282	0.00435636	0.955362	0.955362	0.611521	0.923791	4.52e-05
ebi-a-GCST011074.ieu-b-4878.3	ebi-a-GCST011074	ieu-b-4878	haemotological cancer || id:ieu-b-4878	COVID-19 (RELEASE 5) || id:ebi-a-GCST011074	Weighted median	4	-0.000161304	0.00170817	0.924767	0.955362
ebi-a-GCST011074.ieu-b-4955.1	ebi-a-GCST011074	ieu-b-4955	Lung cancer || id:ieu-b-4955	COVID-19 (RELEASE 5) || id:ebi-a-GCST011074	Inverse variance weighted	4	-0.00220633	0.00129557	0.0885726	0.132859	0.30827
ebi-a-GCST011074.ieu-b-4955.2	ebi-a-GCST011074	ieu-b-4955	Lung cancer || id:ieu-b-4955	COVID-19 (RELEASE 5) || id:ebi-a-GCST011074	MR Egger	4	-0.00710397	0.00336445	0.169143	0.169143	0.554329	0.260197	0.000501951
ebi-a-GCST011074.ieu-b-4955.3	ebi-a-GCST011074	ieu-b-4955	Lung cancer || id:ieu-b-4955	COVID-19 (RELEASE 5) || id:ebi-a-GCST011074	Weighted median	4	-0.00336265	0.00155276	0.030342	0.0910259
ebi-a-GCST011074.ieu-b-4961.1	ebi-a-GCST011074	ieu-b-4961	Oral cavity cancer || id:ieu-b-4961	COVID-19 (RELEASE 5) || id:ebi-a-GCST011074	Inverse variance weighted	4	-0.000368339	0.000511074	0.471084	0.706627	0.249456
ebi-a-GCST011074.ieu-b-4961.2	ebi-a-GCST011074	ieu-b-4961	Oral cavity cancer || id:ieu-b-4961	COVID-19 (RELEASE 5) || id:ebi-a-GCST011074	MR Egger	4	-0.000666049	0.00176569	0.742278	0.742278	0.13213	0.873662	3.05e-05
ebi-a-GCST011074.ieu-b-4961.3	ebi-a-GCST011074	ieu-b-4961	Oral cavity cancer || id:ieu-b-4961	COVID-19 (RELEASE 5) || id:ebi-a-GCST011074	Weighted median	4	-0.000533473	0.000532743	0.316648	0.706627
ebi-a-GCST011074.ebi-a-GCST90018888.1	ebi-a-GCST011074	ebi-a-GCST90018888	Ovarian cancer || id:ebi-a-GCST90018888	COVID-19 (RELEASE 5) || id:ebi-a-GCST011074	Inverse variance weighted	4	0.111251	0.342108	0.745035	0.745035	0.0220235
ebi-a-GCST011074.ebi-a-GCST90018888.2	ebi-a-GCST011074	ebi-a-GCST90018888	Ovarian cancer || id:ebi-a-GCST90018888	COVID-19 (RELEASE 5) || id:ebi-a-GCST011074	MR Egger	4	1.33837	0.925408	0.285018	0.427527	0.0880292	0.29635	-0.121496
ebi-a-GCST011074.ebi-a-GCST90018888.3	ebi-a-GCST011074	ebi-a-GCST90018888	Ovarian cancer || id:ebi-a-GCST90018888	COVID-19 (RELEASE 5) || id:ebi-a-GCST011074	Weighted median	4	0.455369	0.256073	0.0753588	0.226076
ebi-a-GCST011074.ebi-a-GCST90018893.1	ebi-a-GCST011074	ebi-a-GCST90018893	Pancreatic cancer || id:ebi-a-GCST90018893	COVID-19 (RELEASE 5) || id:ebi-a-GCST011074	Inverse variance weighted	4	0.390802	0.477673	0.413279	0.755045	0.00345819
ebi-a-GCST011074.ebi-a-GCST90018893.2	ebi-a-GCST011074	ebi-a-GCST90018893	Pancreatic cancer || id:ebi-a-GCST90018893	COVID-19 (RELEASE 5) || id:ebi-a-GCST011074	MR Egger	4	1.02961	1.71603	0.609436	0.755045	0.00179486	0.731546	-0.0638632
ebi-a-GCST011074.ebi-a-GCST90018893.3	ebi-a-GCST011074	ebi-a-GCST90018893	Pancreatic cancer || id:ebi-a-GCST90018893	COVID-19 (RELEASE 5) || id:ebi-a-GCST011074	Weighted median	4	0.112253	0.359792	0.755045	0.755045
ebi-a-GCST011074.ieu-b-4809.1	ebi-a-GCST011074	ieu-b-4809	Prostate cancer || id:ieu-b-4809	COVID-19 (RELEASE 5) || id:ebi-a-GCST011074	Inverse variance weighted	4	0.00204446	0.00595277	0.731263	0.839252	0.136039
ebi-a-GCST011074.ieu-b-4809.2	ebi-a-GCST011074	ieu-b-4809	Prostate cancer || id:ieu-b-4809	COVID-19 (RELEASE 5) || id:ebi-a-GCST011074	MR Egger	4	0.00475214	0.020632	0.839252	0.839252	0.0642513	0.901354	-0.000277632
ebi-a-GCST011074.ieu-b-4809.3	ebi-a-GCST011074	ieu-b-4809	Prostate cancer || id:ieu-b-4809	COVID-19 (RELEASE 5) || id:ebi-a-GCST011074	Weighted median	4	0.00519426	0.00572268	0.364057	0.839252
ebi-a-GCST011074.ebi-a-GCST90018921.1	ebi-a-GCST011074	ebi-a-GCST90018921	Skin cancer || id:ebi-a-GCST90018921	COVID-19 (RELEASE 5) || id:ebi-a-GCST011074	Inverse variance weighted	4	-0.0998166	0.0751542	0.184126	0.276189	0.170144
ebi-a-GCST011074.ebi-a-GCST90018921.2	ebi-a-GCST011074	ebi-a-GCST90018921	Skin cancer || id:ebi-a-GCST90018921	COVID-19 (RELEASE 5) || id:ebi-a-GCST011074	MR Egger	4	-0.301144	0.21383	0.294368	0.294368	0.188593	0.420564	0.0206097
ebi-a-GCST011074.ebi-a-GCST90018921.3	ebi-a-GCST011074	ebi-a-GCST90018921	Skin cancer || id:ebi-a-GCST90018921	COVID-19 (RELEASE 5) || id:ebi-a-GCST011074	Weighted median	4	-0.112803	0.0749735	0.132435	0.276189
ebi-a-GCST011074.ebi-a-GCST90018929.1	ebi-a-GCST011074	ebi-a-GCST90018929	Thyroid cancer || id:ebi-a-GCST90018929	COVID-19 (RELEASE 5) || id:ebi-a-GCST011074	Inverse variance weighted	4	-0.650033	0.241249	0.00705062	0.0211519	0.979695
ebi-a-GCST011074.ebi-a-GCST90018929.2	ebi-a-GCST011074	ebi-a-GCST90018929	Thyroid cancer || id:ebi-a-GCST90018929	COVID-19 (RELEASE 5) || id:ebi-a-GCST011074	MR Egger	4	-0.762517	0.72501	0.403247	0.403247	0.923251	0.884444	0.0113382
ebi-a-GCST011074.ebi-a-GCST90018929.3	ebi-a-GCST011074	ebi-a-GCST90018929	Thyroid cancer || id:ebi-a-GCST90018929	COVID-19 (RELEASE 5) || id:ebi-a-GCST011074	Weighted median	4	-0.653008	0.28851	0.0236122	0.0354183
ebi-a-GCST011081.ieu-b-4875.1	ebi-a-GCST011081	ieu-b-4875	brain cancer || id:ieu-b-4875	COVID-19 (hospitalized vs population) RELEASE 5 || id:ebi-a-GCST011081	Inverse variance weighted	5	0.000270319	0.000309521	0.382475	0.528126	0.224191
ebi-a-GCST011081.ieu-b-4875.2	ebi-a-GCST011081	ieu-b-4875	brain cancer || id:ieu-b-4875	COVID-19 (hospitalized vs population) RELEASE 5 || id:ebi-a-GCST011081	MR Egger	5	0.000729763	0.00065266	0.344978	0.528126	0.19838	0.476885	-9.79e-05
ebi-a-GCST011081.ieu-b-4875.3	ebi-a-GCST011081	ieu-b-4875	brain cancer || id:ieu-b-4875	COVID-19 (hospitalized vs population) RELEASE 5 || id:ebi-a-GCST011081	Weighted median	5	0.000207105	0.000328286	0.528126	0.528126
ebi-a-GCST011081.ieu-b-4810.1	ebi-a-GCST011081	ieu-b-4810	Breast cancer || id:ieu-b-4810	COVID-19 (hospitalized vs population) RELEASE 5 || id:ebi-a-GCST011081	Inverse variance weighted	10	0.000870923	0.00225066	0.698783	0.91274	0.014612
ebi-a-GCST011081.ieu-b-4810.2	ebi-a-GCST011081	ieu-b-4810	Breast cancer || id:ieu-b-4810	COVID-19 (hospitalized vs population) RELEASE 5 || id:ebi-a-GCST011081	MR Egger	10	-0.000540581	0.00477978	0.91274	0.91274	0.00927773	0.742569	0.000300784
ebi-a-GCST011081.ieu-b-4810.3	ebi-a-GCST011081	ieu-b-4810	Breast cancer || id:ieu-b-4810	COVID-19 (hospitalized vs population) RELEASE 5 || id:ebi-a-GCST011081	Weighted median	10	0.000639468	0.00191147	0.73797	0.91274
ebi-a-GCST011081.ukb-d-C_URINARY_TRACT.1	ebi-a-GCST011081	ukb-d-C_URINARY_TRACT	Cancer of urinary tract || id:ukb-d-C_URINARY_TRACT	COVID-19 (hospitalized vs population) RELEASE 5 || id:ebi-a-GCST011081	Inverse variance weighted	5	0.000496711	0.000468157	0.288693	0.43566	0.85518
ebi-a-GCST011081.ukb-d-C_URINARY_TRACT.2	ebi-a-GCST011081	ukb-d-C_URINARY_TRACT	Cancer of urinary tract || id:ukb-d-C_URINARY_TRACT	COVID-19 (hospitalized vs population) RELEASE 5 || id:ebi-a-GCST011081	MR Egger	5	0.000415582	0.000947943	0.690743	0.690743	0.722814	0.927803	1.72e-05
ebi-a-GCST011081.ukb-d-C_URINARY_TRACT.3	ebi-a-GCST011081	ukb-d-C_URINARY_TRACT	Cancer of urinary tract || id:ukb-d-C_URINARY_TRACT	COVID-19 (hospitalized vs population) RELEASE 5 || id:ebi-a-GCST011081	Weighted median	5	0.000598743	0.000566371	0.29044	0.43566
ebi-a-GCST011081.ieu-b-4876.1	ebi-a-GCST011081	ieu-b-4876	cervical cancer || id:ieu-b-4876	COVID-19 (hospitalized vs population) RELEASE 5 || id:ebi-a-GCST011081	Inverse variance weighted	5	0.000222321	0.000468365	0.635019	0.635019	0.639288
ebi-a-GCST011081.ieu-b-4876.2	ebi-a-GCST011081	ieu-b-4876	cervical cancer || id:ieu-b-4876	COVID-19 (hospitalized vs population) RELEASE 5 || id:ebi-a-GCST011081	MR Egger	5	0.00117067	0.000944569	0.303326	0.635019	0.754627	0.331332	-0.000202087
ebi-a-GCST011081.ieu-b-4876.3	ebi-a-GCST011081	ieu-b-4876	cervical cancer || id:ieu-b-4876	COVID-19 (hospitalized vs population) RELEASE 5 || id:ebi-a-GCST011081	Weighted median	5	0.000397835	0.000546046	0.466262	0.635019
ebi-a-GCST011081.ieu-b-4965.1	ebi-a-GCST011081	ieu-b-4965	Colorectal cancer || id:ieu-b-4965	COVID-19 (hospitalized vs population) RELEASE 5 || id:ebi-a-GCST011081	Inverse variance weighted	5	0.000757038	0.000777377	0.330138	0.572073	0.600859
ebi-a-GCST011081.ieu-b-4965.2	ebi-a-GCST011081	ieu-b-4965	Colorectal cancer || id:ieu-b-4965	COVID-19 (hospitalized vs population) RELEASE 5 || id:ebi-a-GCST011081	MR Egger	5	0.000991042	0.00156728	0.572073	0.572073	0.437121	0.874423	-4.99e-05
ebi-a-GCST011081.ieu-b-4965.3	ebi-a-GCST011081	ieu-b-4965	Colorectal cancer || id:ieu-b-4965	COVID-19 (hospitalized vs population) RELEASE 5 || id:ebi-a-GCST011081	Weighted median	5	0.000613769	0.00092704	0.507924	0.572073
ebi-a-GCST011081.ebi-a-GCST90018838.1	ebi-a-GCST011081	ebi-a-GCST90018838	Endometrial cancer || id:ebi-a-GCST90018838	COVID-19 (hospitalized vs population) RELEASE 5 || id:ebi-a-GCST011081	Inverse variance weighted	5	0.0674683	0.139611	0.628912	0.729549	0.00896577
ebi-a-GCST011081.ebi-a-GCST90018838.2	ebi-a-GCST011081	ebi-a-GCST90018838	Endometrial cancer || id:ebi-a-GCST90018838	COVID-19 (hospitalized vs population) RELEASE 5 || id:ebi-a-GCST011081	MR Egger	5	-0.431506	0.16545	0.0798173	0.239452	0.57106	0.0426403	0.0973222
ebi-a-GCST011081.ebi-a-GCST90018838.3	ebi-a-GCST011081	ebi-a-GCST90018838	Endometrial cancer || id:ebi-a-GCST90018838	COVID-19 (hospitalized vs population) RELEASE 5 || id:ebi-a-GCST011081	Weighted median	5	-0.0374869	0.10843	0.729549	0.729549
ebi-a-GCST011081.ieu-b-4960.1	ebi-a-GCST011081	ieu-b-4960	Oesophageal cancer || id:ieu-b-4960	COVID-19 (hospitalized vs population) RELEASE 5 || id:ebi-a-GCST011081	Inverse variance weighted	5	0.000347216	0.000344404	0.313375	0.313375	0.217008
ebi-a-GCST011081.ieu-b-4960.2	ebi-a-GCST011081	ieu-b-4960	Oesophageal cancer || id:ieu-b-4960	COVID-19 (hospitalized vs population) RELEASE 5 || id:ebi-a-GCST011081	MR Egger	5	0.000946951	0.000695604	0.266635	0.313375	0.226757	0.393941	-0.000127834
ebi-a-GCST011081.ieu-b-4960.3	ebi-a-GCST011081	ieu-b-4960	Oesophageal cancer || id:ieu-b-4960	COVID-19 (hospitalized vs population) RELEASE 5 || id:ebi-a-GCST011081	Weighted median	5	0.000499655	0.000351384	0.155037	0.313375
ebi-a-GCST011081.ebi-a-GCST90018849.1	ebi-a-GCST011081	ebi-a-GCST90018849	Gastric cancer || id:ebi-a-GCST90018849	COVID-19 (hospitalized vs population) RELEASE 5 || id:ebi-a-GCST011081	Inverse variance weighted	5	0.102734	0.0855029	0.229547	0.569655	0.0847264
ebi-a-GCST011081.ebi-a-GCST90018849.2	ebi-a-GCST011081	ebi-a-GCST90018849	Gastric cancer || id:ebi-a-GCST90018849	COVID-19 (hospitalized vs population) RELEASE 5 || id:ebi-a-GCST011081	MR Egger	5	0.301503	0.293422	0.37977	0.569655	0.0716688	0.527409	-0.0310195
ebi-a-GCST011081.ebi-a-GCST90018849.3	ebi-a-GCST011081	ebi-a-GCST90018849	Gastric cancer || id:ebi-a-GCST90018849	COVID-19 (hospitalized vs population) RELEASE 5 || id:ebi-a-GCST011081	Weighted median	5	0.030595	0.0789289	0.698292	0.698292
ebi-a-GCST011081.ieu-b-4878.1	ebi-a-GCST011081	ieu-b-4878	haemotological cancer || id:ieu-b-4878	COVID-19 (hospitalized vs population) RELEASE 5 || id:ebi-a-GCST011081	Inverse variance weighted	5	-0.000228626	0.00070047	0.744129	0.928382	0.513562
ebi-a-GCST011081.ieu-b-4878.2	ebi-a-GCST011081	ieu-b-4878	haemotological cancer || id:ieu-b-4878	COVID-19 (hospitalized vs population) RELEASE 5 || id:ebi-a-GCST011081	MR Egger	5	0.000174868	0.00145009	0.911638	0.928382	0.367226	0.769654	-8.6e-05
ebi-a-GCST011081.ieu-b-4878.3	ebi-a-GCST011081	ieu-b-4878	haemotological cancer || id:ieu-b-4878	COVID-19 (hospitalized vs population) RELEASE 5 || id:ebi-a-GCST011081	Weighted median	5	7.55e-05	0.000839655	0.928382	0.928382
ebi-a-GCST011081.ieu-b-4955.1	ebi-a-GCST011081	ieu-b-4955	Lung cancer || id:ieu-b-4955	COVID-19 (hospitalized vs population) RELEASE 5 || id:ebi-a-GCST011081	Inverse variance weighted	5	-0.000821321	0.000619741	0.185083	0.482368	0.262508
ebi-a-GCST011081.ieu-b-4955.2	ebi-a-GCST011081	ieu-b-4955	Lung cancer || id:ieu-b-4955	COVID-19 (hospitalized vs population) RELEASE 5 || id:ebi-a-GCST011081	MR Egger	5	-0.00152975	0.00136408	0.343767	0.482368	0.195827	0.591943	0.000150959
ebi-a-GCST011081.ieu-b-4955.3	ebi-a-GCST011081	ieu-b-4955	Lung cancer || id:ieu-b-4955	COVID-19 (hospitalized vs population) RELEASE 5 || id:ebi-a-GCST011081	Weighted median	5	-0.000481005	0.000684706	0.482368	0.482368
ebi-a-GCST011081.ieu-b-4961.1	ebi-a-GCST011081	ieu-b-4961	Oral cavity cancer || id:ieu-b-4961	COVID-19 (hospitalized vs population) RELEASE 5 || id:ebi-a-GCST011081	Inverse variance weighted	5	3.66e-05	0.000320935	0.909198	0.909198	0.0349798
ebi-a-GCST011081.ieu-b-4961.2	ebi-a-GCST011081	ieu-b-4961	Oral cavity cancer || id:ieu-b-4961	COVID-19 (hospitalized vs population) RELEASE 5 || id:ebi-a-GCST011081	MR Egger	5	-0.000167674	0.000734782	0.834164	0.909198	0.0185273	0.769852	4.35e-05
ebi-a-GCST011081.ieu-b-4961.3	ebi-a-GCST011081	ieu-b-4961	Oral cavity cancer || id:ieu-b-4961	COVID-19 (hospitalized vs population) RELEASE 5 || id:ebi-a-GCST011081	Weighted median	5	-9.68e-05	0.00026934	0.719267	0.909198
ebi-a-GCST011081.ebi-a-GCST90018888.1	ebi-a-GCST011081	ebi-a-GCST90018888	Ovarian cancer || id:ebi-a-GCST90018888	COVID-19 (hospitalized vs population) RELEASE 5 || id:ebi-a-GCST011081	Inverse variance weighted	5	0.127789	0.150339	0.395319	0.48061	0.0224288
ebi-a-GCST011081.ebi-a-GCST90018888.2	ebi-a-GCST011081	ebi-a-GCST90018888	Ovarian cancer || id:ebi-a-GCST90018888	COVID-19 (hospitalized vs population) RELEASE 5 || id:ebi-a-GCST011081	MR Egger	5	0.291662	0.363131	0.48061	0.48061	0.0147852	0.646532	-0.0319536
ebi-a-GCST011081.ebi-a-GCST90018888.3	ebi-a-GCST011081	ebi-a-GCST90018888	Ovarian cancer || id:ebi-a-GCST90018888	COVID-19 (hospitalized vs population) RELEASE 5 || id:ebi-a-GCST011081	Weighted median	5	0.216642	0.114641	0.0587936	0.176381
ebi-a-GCST011081.ebi-a-GCST90018893.1	ebi-a-GCST011081	ebi-a-GCST90018893	Pancreatic cancer || id:ebi-a-GCST90018893	COVID-19 (hospitalized vs population) RELEASE 5 || id:ebi-a-GCST011081	Inverse variance weighted	5	0.105491	0.212482	0.619563	0.797558	0.00222103
ebi-a-GCST011081.ebi-a-GCST90018893.2	ebi-a-GCST011081	ebi-a-GCST90018893	Pancreatic cancer || id:ebi-a-GCST90018893	COVID-19 (hospitalized vs population) RELEASE 5 || id:ebi-a-GCST011081	MR Egger	5	-0.140146	0.500224	0.797558	0.797558	0.00170615	0.617379	0.0488335
ebi-a-GCST011081.ebi-a-GCST90018893.3	ebi-a-GCST011081	ebi-a-GCST90018893	Pancreatic cancer || id:ebi-a-GCST90018893	COVID-19 (hospitalized vs population) RELEASE 5 || id:ebi-a-GCST011081	Weighted median	5	0.0465483	0.132539	0.725434	0.797558
ebi-a-GCST011081.ieu-b-4809.1	ebi-a-GCST011081	ieu-b-4809	Prostate cancer || id:ieu-b-4809	COVID-19 (hospitalized vs population) RELEASE 5 || id:ebi-a-GCST011081	Inverse variance weighted	5	-0.000643991	0.00267364	0.809658	0.809658	0.129318
ebi-a-GCST011081.ieu-b-4809.2	ebi-a-GCST011081	ieu-b-4809	Prostate cancer || id:ieu-b-4809	COVID-19 (hospitalized vs population) RELEASE 5 || id:ebi-a-GCST011081	MR Egger	5	-0.00286894	0.00604326	0.667396	0.809658	0.0812308	0.700094	0.000474397
ebi-a-GCST011081.ieu-b-4809.3	ebi-a-GCST011081	ieu-b-4809	Prostate cancer || id:ieu-b-4809	COVID-19 (hospitalized vs population) RELEASE 5 || id:ebi-a-GCST011081	Weighted median	5	-0.00126045	0.00239157	0.598166	0.809658
ebi-a-GCST011081.ebi-a-GCST90018921.1	ebi-a-GCST011081	ebi-a-GCST90018921	Skin cancer || id:ebi-a-GCST90018921	COVID-19 (hospitalized vs population) RELEASE 5 || id:ebi-a-GCST011081	Inverse variance weighted	5	-0.0183764	0.0421114	0.662563	0.92804	0.0397596
ebi-a-GCST011081.ebi-a-GCST90018921.2	ebi-a-GCST011081	ebi-a-GCST90018921	Skin cancer || id:ebi-a-GCST90018921	COVID-19 (hospitalized vs population) RELEASE 5 || id:ebi-a-GCST011081	MR Egger	5	-0.0411541	0.0974174	0.701146	0.92804	0.0203089	0.805519	0.00482785
ebi-a-GCST011081.ebi-a-GCST90018921.3	ebi-a-GCST011081	ebi-a-GCST90018921	Skin cancer || id:ebi-a-GCST90018921	COVID-19 (hospitalized vs population) RELEASE 5 || id:ebi-a-GCST011081	Weighted median	5	-0.00307507	0.0340499	0.92804	0.92804
ebi-a-GCST011081.ebi-a-GCST90018929.1	ebi-a-GCST011081	ebi-a-GCST90018929	Thyroid cancer || id:ebi-a-GCST90018929	COVID-19 (hospitalized vs population) RELEASE 5 || id:ebi-a-GCST011081	Inverse variance weighted	5	-0.292239	0.111535	0.00878886	0.0263666	0.931245
ebi-a-GCST011081.ebi-a-GCST90018929.2	ebi-a-GCST011081	ebi-a-GCST90018929	Thyroid cancer || id:ebi-a-GCST90018929	COVID-19 (hospitalized vs population) RELEASE 5 || id:ebi-a-GCST011081	MR Egger	5	-0.200322	0.235747	0.457908	0.457908	0.883303	0.688049	-0.0185434
ebi-a-GCST011081.ebi-a-GCST90018929.3	ebi-a-GCST011081	ebi-a-GCST90018929	Thyroid cancer || id:ebi-a-GCST90018929	COVID-19 (hospitalized vs population) RELEASE 5 || id:ebi-a-GCST011081	Weighted median	5	-0.274174	0.13647	0.0445331	0.0667996
ebi-a-GCST011078.ieu-b-4875.1	ebi-a-GCST011078	ieu-b-4875	brain cancer || id:ieu-b-4875	COVID-19 (very severe respiratory confirmed vs population) RELEASE 5 || id:ebi-a-GCST011078	Inverse variance weighted	7	0.000133257	0.000212697	0.530978	0.530978	0.146518
ebi-a-GCST011078.ieu-b-4875.2	ebi-a-GCST011078	ieu-b-4875	brain cancer || id:ieu-b-4875	COVID-19 (very severe respiratory confirmed vs population) RELEASE 5 || id:ebi-a-GCST011078	MR Egger	7	0.000880583	0.000474757	0.122788	0.270135	0.305568	0.148071	-0.000236892
ebi-a-GCST011078.ieu-b-4875.3	ebi-a-GCST011078	ieu-b-4875	brain cancer || id:ieu-b-4875	COVID-19 (very severe respiratory confirmed vs population) RELEASE 5 || id:ebi-a-GCST011078	Weighted median	7	0.000313364	0.00023377	0.18009	0.270135
ebi-a-GCST011078.ieu-b-4810.1	ebi-a-GCST011078	ieu-b-4810	Breast cancer || id:ieu-b-4810	COVID-19 (very severe respiratory confirmed vs population) RELEASE 5 || id:ebi-a-GCST011078	Inverse variance weighted	14	-0.000430098	0.000967406	0.656617	0.837937	0.779712
ebi-a-GCST011078.ieu-b-4810.2	ebi-a-GCST011078	ieu-b-4810	Breast cancer || id:ieu-b-4810	COVID-19 (very severe respiratory confirmed vs population) RELEASE 5 || id:ebi-a-GCST011078	MR Egger	14	0.0021805	0.00248148	0.396814	0.837937	0.815202	0.275562	-0.000827408
ebi-a-GCST011078.ieu-b-4810.3	ebi-a-GCST011078	ieu-b-4810	Breast cancer || id:ieu-b-4810	COVID-19 (very severe respiratory confirmed vs population) RELEASE 5 || id:ebi-a-GCST011078	Weighted median	14	0.000262692	0.00128435	0.837937	0.837937
ebi-a-GCST011078.ukb-d-C_URINARY_TRACT.1	ebi-a-GCST011078	ukb-d-C_URINARY_TRACT	Cancer of urinary tract || id:ukb-d-C_URINARY_TRACT	COVID-19 (very severe respiratory confirmed vs population) RELEASE 5 || id:ebi-a-GCST011078	Inverse variance weighted	7	0.000121177	0.000300296	0.686562	0.704529	0.480499
ebi-a-GCST011078.ukb-d-C_URINARY_TRACT.2	ebi-a-GCST011078	ukb-d-C_URINARY_TRACT	Cancer of urinary tract || id:ukb-d-C_URINARY_TRACT	COVID-19 (very severe respiratory confirmed vs population) RELEASE 5 || id:ebi-a-GCST011078	MR Egger	7	0.000328454	0.000817746	0.704529	0.704529	0.3661	0.794795	-6.56e-05
ebi-a-GCST011078.ukb-d-C_URINARY_TRACT.3	ebi-a-GCST011078	ukb-d-C_URINARY_TRACT	Cancer of urinary tract || id:ukb-d-C_URINARY_TRACT	COVID-19 (very severe respiratory confirmed vs population) RELEASE 5 || id:ebi-a-GCST011078	Weighted median	7	0.000411284	0.00035804	0.250676	0.704529
ebi-a-GCST011078.ieu-b-4876.1	ebi-a-GCST011078	ieu-b-4876	cervical cancer || id:ieu-b-4876	COVID-19 (very severe respiratory confirmed vs population) RELEASE 5 || id:ebi-a-GCST011078	Inverse variance weighted	7	-0.000168469	0.000387688	0.66389	0.66389	0.136672
ebi-a-GCST011078.ieu-b-4876.2	ebi-a-GCST011078	ieu-b-4876	cervical cancer || id:ieu-b-4876	COVID-19 (very severe respiratory confirmed vs population) RELEASE 5 || id:ebi-a-GCST011078	MR Egger	7	0.000511484	0.00103819	0.643117	0.66389	0.115933	0.508749	-0.0002155
ebi-a-GCST011078.ieu-b-4876.3	ebi-a-GCST011078	ieu-b-4876	cervical cancer || id:ieu-b-4876	COVID-19 (very severe respiratory confirmed vs population) RELEASE 5 || id:ebi-a-GCST011078	Weighted median	7	0.000173432	0.000392934	0.65894	0.66389
ebi-a-GCST011078.ieu-b-4965.1	ebi-a-GCST011078	ieu-b-4965	Colorectal cancer || id:ieu-b-4965	COVID-19 (very severe respiratory confirmed vs population) RELEASE 5 || id:ebi-a-GCST011078	Inverse variance weighted	7	0.000506603	0.000505533	0.316287	0.4214	0.884669
ebi-a-GCST011078.ieu-b-4965.2	ebi-a-GCST011078	ieu-b-4965	Colorectal cancer || id:ieu-b-4965	COVID-19 (very severe respiratory confirmed vs population) RELEASE 5 || id:ebi-a-GCST011078	MR Egger	7	0.00113498	0.0012965	0.4214	0.4214	0.838702	0.621159	-0.00019921
ebi-a-GCST011078.ieu-b-4965.3	ebi-a-GCST011078	ieu-b-4965	Colorectal cancer || id:ieu-b-4965	COVID-19 (very severe respiratory confirmed vs population) RELEASE 5 || id:ebi-a-GCST011078	Weighted median	7	0.000759372	0.000611128	0.214025	0.4214
ebi-a-GCST011078.ebi-a-GCST90018838.1	ebi-a-GCST011078	ebi-a-GCST90018838	Endometrial cancer || id:ebi-a-GCST90018838	COVID-19 (very severe respiratory confirmed vs population) RELEASE 5 || id:ebi-a-GCST011078	Inverse variance weighted	8	-0.0038991	0.0544328	0.942895	0.942895	0.218779
ebi-a-GCST011078.ebi-a-GCST90018838.2	ebi-a-GCST011078	ebi-a-GCST90018838	Endometrial cancer || id:ebi-a-GCST90018838	COVID-19 (very severe respiratory confirmed vs population) RELEASE 5 || id:ebi-a-GCST011078	MR Egger	8	-0.247275	0.129384	0.104537	0.313612	0.489948	0.0902518	0.0732302
ebi-a-GCST011078.ebi-a-GCST90018838.3	ebi-a-GCST011078	ebi-a-GCST90018838	Endometrial cancer || id:ebi-a-GCST90018838	COVID-19 (very severe respiratory confirmed vs population) RELEASE 5 || id:ebi-a-GCST011078	Weighted median	8	-0.0360898	0.0651342	0.579521	0.869282
ebi-a-GCST011078.ieu-b-4960.1	ebi-a-GCST011078	ieu-b-4960	Oesophageal cancer || id:ieu-b-4960	COVID-19 (very severe respiratory confirmed vs population) RELEASE 5 || id:ebi-a-GCST011078	Inverse variance weighted	7	0.000422565	0.000196404	0.0314362	0.060836	0.353854
ebi-a-GCST011078.ieu-b-4960.2	ebi-a-GCST011078	ieu-b-4960	Oesophageal cancer || id:ieu-b-4960	COVID-19 (very severe respiratory confirmed vs population) RELEASE 5 || id:ebi-a-GCST011078	MR Egger	7	0.000840812	0.000513045	0.162167	0.162167	0.330909	0.416536	-0.000132585
ebi-a-GCST011078.ieu-b-4960.3	ebi-a-GCST011078	ieu-b-4960	Oesophageal cancer || id:ieu-b-4960	COVID-19 (very severe respiratory confirmed vs population) RELEASE 5 || id:ebi-a-GCST011078	Weighted median	7	0.000504937	0.000246548	0.0405573	0.060836
ebi-a-GCST011078.ebi-a-GCST90018849.1	ebi-a-GCST011078	ebi-a-GCST90018849	Gastric cancer || id:ebi-a-GCST90018849	COVID-19 (very severe respiratory confirmed vs population) RELEASE 5 || id:ebi-a-GCST011078	Inverse variance weighted	8	0.0305178	0.040596	0.452205	0.678308	0.163435
ebi-a-GCST011078.ebi-a-GCST90018849.2	ebi-a-GCST011078	ebi-a-GCST90018849	Gastric cancer || id:ebi-a-GCST90018849	COVID-19 (very severe respiratory confirmed vs population) RELEASE 5 || id:ebi-a-GCST011078	MR Egger	8	0.173675	0.139969	0.260989	0.678308	0.185219	0.326697	-0.0382479
ebi-a-GCST011078.ebi-a-GCST90018849.3	ebi-a-GCST011078	ebi-a-GCST90018849	Gastric cancer || id:ebi-a-GCST90018849	COVID-19 (very severe respiratory confirmed vs population) RELEASE 5 || id:ebi-a-GCST011078	Weighted median	8	-0.0029412	0.0438488	0.946521	0.946521
ebi-a-GCST011078.ieu-b-4878.1	ebi-a-GCST011078	ieu-b-4878	haemotological cancer || id:ieu-b-4878	COVID-19 (very severe respiratory confirmed vs population) RELEASE 5 || id:ebi-a-GCST011078	Inverse variance weighted	7	4.54e-05	0.00045551	0.920609	0.920609	0.520821
ebi-a-GCST011078.ieu-b-4878.2	ebi-a-GCST011078	ieu-b-4878	haemotological cancer || id:ieu-b-4878	COVID-19 (very severe respiratory confirmed vs population) RELEASE 5 || id:ebi-a-GCST011078	MR Egger	7	0.0012344	0.0011683	0.339057	0.920609	0.555257	0.319402	-0.000376908
ebi-a-GCST011078.ieu-b-4878.3	ebi-a-GCST011078	ieu-b-4878	haemotological cancer || id:ieu-b-4878	COVID-19 (very severe respiratory confirmed vs population) RELEASE 5 || id:ebi-a-GCST011078	Weighted median	7	0.000192184	0.000590653	0.744897	0.920609
ebi-a-GCST011078.ieu-b-4955.1	ebi-a-GCST011078	ieu-b-4955	Lung cancer || id:ieu-b-4955	COVID-19 (very severe respiratory confirmed vs population) RELEASE 5 || id:ebi-a-GCST011078	Inverse variance weighted	7	-0.000184494	0.000351726	0.599905	0.899857	0.491887
ebi-a-GCST011078.ieu-b-4955.2	ebi-a-GCST011078	ieu-b-4955	Lung cancer || id:ieu-b-4955	COVID-19 (very severe respiratory confirmed vs population) RELEASE 5 || id:ebi-a-GCST011078	MR Egger	7	-0.0015515	0.00090224	0.146135	0.438406	0.745017	0.160828	0.000433268
ebi-a-GCST011078.ieu-b-4955.3	ebi-a-GCST011078	ieu-b-4955	Lung cancer || id:ieu-b-4955	COVID-19 (very severe respiratory confirmed vs population) RELEASE 5 || id:ebi-a-GCST011078	Weighted median	7	5.69e-05	0.00047964	0.905626	0.905626
ebi-a-GCST011078.ieu-b-4961.1	ebi-a-GCST011078	ieu-b-4961	Oral cavity cancer || id:ieu-b-4961	COVID-19 (very severe respiratory confirmed vs population) RELEASE 5 || id:ebi-a-GCST011078	Inverse variance weighted	6	-6.38e-05	0.000218157	0.770103	0.770103	0.0227787
ebi-a-GCST011078.ieu-b-4961.2	ebi-a-GCST011078	ieu-b-4961	Oral cavity cancer || id:ieu-b-4961	COVID-19 (very severe respiratory confirmed vs population) RELEASE 5 || id:ebi-a-GCST011078	MR Egger	6	-0.000627604	0.000552288	0.319264	0.478896	0.0404052	0.330419	0.000174169
ebi-a-GCST011078.ieu-b-4961.3	ebi-a-GCST011078	ieu-b-4961	Oral cavity cancer || id:ieu-b-4961	COVID-19 (very severe respiratory confirmed vs population) RELEASE 5 || id:ebi-a-GCST011078	Weighted median	6	-0.000189546	0.000179612	0.291285	0.478896
ebi-a-GCST011078.ebi-a-GCST90018888.1	ebi-a-GCST011078	ebi-a-GCST90018888	Ovarian cancer || id:ebi-a-GCST90018888	COVID-19 (very severe respiratory confirmed vs population) RELEASE 5 || id:ebi-a-GCST011078	Inverse variance weighted	8	0.00604197	0.073889	0.934829	0.934829	0.0803078
ebi-a-GCST011078.ebi-a-GCST90018888.2	ebi-a-GCST011078	ebi-a-GCST90018888	Ovarian cancer || id:ebi-a-GCST90018888	COVID-19 (very severe respiratory confirmed vs population) RELEASE 5 || id:ebi-a-GCST011078	MR Egger	8	0.115247	0.216126	0.613031	0.934829	0.0600245	0.607523	-0.0328164
ebi-a-GCST011078.ebi-a-GCST90018888.3	ebi-a-GCST011078	ebi-a-GCST90018888	Ovarian cancer || id:ebi-a-GCST90018888	COVID-19 (very severe respiratory confirmed vs population) RELEASE 5 || id:ebi-a-GCST011078	Weighted median	8	-0.031668	0.0776019	0.683213	0.934829
ebi-a-GCST011078.ebi-a-GCST90018893.1	ebi-a-GCST011078	ebi-a-GCST90018893	Pancreatic cancer || id:ebi-a-GCST90018893	COVID-19 (very severe respiratory confirmed vs population) RELEASE 5 || id:ebi-a-GCST011078	Inverse variance weighted	8	-0.0444065	0.0646342	0.492055	0.654627	0.811985
ebi-a-GCST011078.ebi-a-GCST90018893.2	ebi-a-GCST011078	ebi-a-GCST90018893	Pancreatic cancer || id:ebi-a-GCST90018893	COVID-19 (very severe respiratory confirmed vs population) RELEASE 5 || id:ebi-a-GCST011078	MR Egger	8	-0.0827109	0.1758	0.654627	0.654627	0.722596	0.822546	0.0116789
ebi-a-GCST011078.ebi-a-GCST90018893.3	ebi-a-GCST011078	ebi-a-GCST90018893	Pancreatic cancer || id:ebi-a-GCST90018893	COVID-19 (very severe respiratory confirmed vs population) RELEASE 5 || id:ebi-a-GCST011078	Weighted median	8	-0.0414856	0.0826631	0.615764	0.654627
ebi-a-GCST011078.ieu-b-4809.1	ebi-a-GCST011078	ieu-b-4809	Prostate cancer || id:ieu-b-4809	COVID-19 (very severe respiratory confirmed vs population) RELEASE 5 || id:ebi-a-GCST011078	Inverse variance weighted	7	-0.00149415	0.00148906	0.315659	0.473488	0.250491
ebi-a-GCST011078.ieu-b-4809.2	ebi-a-GCST011078	ieu-b-4809	Prostate cancer || id:ieu-b-4809	COVID-19 (very severe respiratory confirmed vs population) RELEASE 5 || id:ebi-a-GCST011078	MR Egger	7	0.000148463	0.00410491	0.972549	0.972549	0.182892	0.681979	-0.00052089
ebi-a-GCST011078.ieu-b-4809.3	ebi-a-GCST011078	ieu-b-4809	Prostate cancer || id:ieu-b-4809	COVID-19 (very severe respiratory confirmed vs population) RELEASE 5 || id:ebi-a-GCST011078	Weighted median	7	-0.00206185	0.00171113	0.22822	0.473488
ebi-a-GCST011078.ebi-a-GCST90018921.1	ebi-a-GCST011078	ebi-a-GCST90018921	Skin cancer || id:ebi-a-GCST90018921	COVID-19 (very severe respiratory confirmed vs population) RELEASE 5 || id:ebi-a-GCST011078	Inverse variance weighted	8	0.0102402	0.0298274	0.731362	0.890123	0.00312852
ebi-a-GCST011078.ebi-a-GCST90018921.2	ebi-a-GCST011078	ebi-a-GCST90018921	Skin cancer || id:ebi-a-GCST90018921	COVID-19 (very severe respiratory confirmed vs population) RELEASE 5 || id:ebi-a-GCST011078	MR Egger	8	-0.0678556	0.0766821	0.41027	0.890123	0.00660191	0.312467	0.0247163
ebi-a-GCST011078.ebi-a-GCST90018921.3	ebi-a-GCST011078	ebi-a-GCST90018921	Skin cancer || id:ebi-a-GCST90018921	COVID-19 (very severe respiratory confirmed vs population) RELEASE 5 || id:ebi-a-GCST011078	Weighted median	8	0.00330768	0.0239429	0.890123	0.890123
ebi-a-GCST011078.ebi-a-GCST90018929.1	ebi-a-GCST011078	ebi-a-GCST90018929	Thyroid cancer || id:ebi-a-GCST90018929	COVID-19 (very severe respiratory confirmed vs population) RELEASE 5 || id:ebi-a-GCST011078	Inverse variance weighted	8	-0.151966	0.069767	0.0293922	0.0440883	0.949481
ebi-a-GCST011078.ebi-a-GCST90018929.2	ebi-a-GCST011078	ebi-a-GCST90018929	Thyroid cancer || id:ebi-a-GCST90018929	COVID-19 (very severe respiratory confirmed vs population) RELEASE 5 || id:ebi-a-GCST011078	MR Egger	8	-0.139857	0.186696	0.482114	0.482114	0.903342	0.946526	-0.00373984
ebi-a-GCST011078.ebi-a-GCST90018929.3	ebi-a-GCST011078	ebi-a-GCST90018929	Thyroid cancer || id:ebi-a-GCST90018929	COVID-19 (very severe respiratory confirmed vs population) RELEASE 5 || id:ebi-a-GCST011078	Weighted median	8	-0.194847	0.0870226	0.025153	0.0440883

## Sheet: Table S5
Table S5. Reverse MR Analysis Results for the Relationship between COVID-19 and Multi-Cancer Risk
id.exposure	id.outcome	outcome	exposure	method	nsnp	b	se	pval
ebi-a-GCST90018929	ebi-a-GCST011081	COVID-19 (hospitalized vs population) RELEASE 5 || id:ebi-a-GCST011081	Thyroid cancer || id:ebi-a-GCST90018929	MR Egger	3	-0.0523701	0.0788911	0.626919
ebi-a-GCST90018929	ebi-a-GCST011081	COVID-19 (hospitalized vs population) RELEASE 5 || id:ebi-a-GCST011081	Thyroid cancer || id:ebi-a-GCST90018929	Weighted median	3	-0.0150169	0.0306836	0.62455
ebi-a-GCST90018929	ebi-a-GCST011081	COVID-19 (hospitalized vs population) RELEASE 5 || id:ebi-a-GCST011081	Thyroid cancer || id:ebi-a-GCST90018929	Inverse variance weighted	3	-0.00649273	0.0286714	0.820849
ebi-a-GCST90018929	ebi-a-GCST011081	COVID-19 (hospitalized vs population) RELEASE 5 || id:ebi-a-GCST011081	Thyroid cancer || id:ebi-a-GCST90018929	Simple mode	3	-0.0181382	0.0458939	0.73085
ebi-a-GCST90018929	ebi-a-GCST011081	COVID-19 (hospitalized vs population) RELEASE 5 || id:ebi-a-GCST011081	Thyroid cancer || id:ebi-a-GCST90018929	Weighted mode	3	-0.0157827	0.0327567	0.677507
ebi-a-GCST90018929	ebi-a-GCST011074	COVID-19 (RELEASE 5) || id:ebi-a-GCST011074	Thyroid cancer || id:ebi-a-GCST90018929	MR Egger	3	0.0775361	0.0479576	0.35264
ebi-a-GCST90018929	ebi-a-GCST011074	COVID-19 (RELEASE 5) || id:ebi-a-GCST011074	Thyroid cancer || id:ebi-a-GCST90018929	Weighted median	3	0.0164948	0.0188505	0.381557
ebi-a-GCST90018929	ebi-a-GCST011074	COVID-19 (RELEASE 5) || id:ebi-a-GCST011074	Thyroid cancer || id:ebi-a-GCST90018929	Inverse variance weighted	3	0.00920006	0.0200402	0.646177
ebi-a-GCST90018929	ebi-a-GCST011074	COVID-19 (RELEASE 5) || id:ebi-a-GCST011074	Thyroid cancer || id:ebi-a-GCST90018929	Simple mode	3	0.0119865	0.0317203	0.741853
ebi-a-GCST90018929	ebi-a-GCST011074	COVID-19 (RELEASE 5) || id:ebi-a-GCST011074	Thyroid cancer || id:ebi-a-GCST90018929	Weighted mode	3	0.0209516	0.0196094	0.397192
ebi-a-GCST90018929	ebi-a-GCST011078	COVID-19 (very severe respiratory confirmed vs population) RELEASE 5 || id:ebi-a-GCST011078	Thyroid cancer || id:ebi-a-GCST90018929	MR Egger	3	-0.0355643	0.120771	0.817682
ebi-a-GCST90018929	ebi-a-GCST011078	COVID-19 (very severe respiratory confirmed vs population) RELEASE 5 || id:ebi-a-GCST011078	Thyroid cancer || id:ebi-a-GCST90018929	Weighted median	3	0.000614973	0.0474418	0.989658
ebi-a-GCST90018929	ebi-a-GCST011078	COVID-19 (very severe respiratory confirmed vs population) RELEASE 5 || id:ebi-a-GCST011078	Thyroid cancer || id:ebi-a-GCST90018929	Inverse variance weighted	3	0.0068998	0.0437556	0.874702
ebi-a-GCST90018929	ebi-a-GCST011078	COVID-19 (very severe respiratory confirmed vs population) RELEASE 5 || id:ebi-a-GCST011078	Thyroid cancer || id:ebi-a-GCST90018929	Simple mode	3	0.00543105	0.0639771	0.940081
ebi-a-GCST90018929	ebi-a-GCST011078	COVID-19 (very severe respiratory confirmed vs population) RELEASE 5 || id:ebi-a-GCST011078	Thyroid cancer || id:ebi-a-GCST90018929	Weighted mode	3	-0.00406215	0.0523317	0.945195

## Sheet: Table S6
Table S6. The results of horizontal pleiotropy detected by the MR-PRESSO method
exposure	outcome	pval	RSSobs
COVID-19 (hospitalized vs population) RELEASE 5 || id:ebi-a-GCST011081	brain cancer || id:ieu-b-4875	0.326	10.8376
COVID-19 (RELEASE 5) || id:ebi-a-GCST011074	brain cancer || id:ieu-b-4875	0.102	15.0508
COVID-19 (very severe respiratory confirmed vs population) RELEASE 5 || id:ebi-a-GCST011078	brain cancer || id:ieu-b-4875	0.211	15.3098
COVID-19 (hospitalized vs population) RELEASE 5 || id:ebi-a-GCST011081	Breast cancer || id:ieu-b-4810	0.154	23.1708
COVID-19 (RELEASE 5) || id:ebi-a-GCST011074	Breast cancer || id:ieu-b-4810	0.036	25.6711
COVID-19 (very severe respiratory confirmed vs population) RELEASE 5 || id:ebi-a-GCST011078	Breast cancer || id:ieu-b-4810	0.966	10.4884
COVID-19 (hospitalized vs population) RELEASE 5 || id:ebi-a-GCST011081	Cancer of urinary tract || id:ukb-d-C_URINARY_TRACT	0.993	1.64932
COVID-19 (RELEASE 5) || id:ebi-a-GCST011074	Cancer of urinary tract || id:ukb-d-C_URINARY_TRACT	0.999	0.241187
COVID-19 (very severe respiratory confirmed vs population) RELEASE 5 || id:ebi-a-GCST011078	Cancer of urinary tract || id:ukb-d-C_URINARY_TRACT	0.802	6.64692
COVID-19 (hospitalized vs population) RELEASE 5 || id:ebi-a-GCST011081	cervical cancer || id:ieu-b-4876	0.89	3.79783
COVID-19 (RELEASE 5) || id:ebi-a-GCST011074	cervical cancer || id:ieu-b-4876	0.448	6.83895
COVID-19 (very severe respiratory confirmed vs population) RELEASE 5 || id:ebi-a-GCST011078	cervical cancer || id:ieu-b-4876	0.258	13.9149
COVID-19 (hospitalized vs population) RELEASE 5 || id:ebi-a-GCST011081	Colorectal cancer || id:ieu-b-4965	0.917	3.49102
COVID-19 (RELEASE 5) || id:ebi-a-GCST011074	Colorectal cancer || id:ieu-b-4965	0.863	2.84283
COVID-19 (very severe respiratory confirmed vs population) RELEASE 5 || id:ebi-a-GCST011078	Colorectal cancer || id:ieu-b-4965	0.985	3.22211
COVID-19 (hospitalized vs population) RELEASE 5 || id:ebi-a-GCST011081	Endometrial cancer || id:ebi-a-GCST90018838	0.02	24.6423
COVID-19 (RELEASE 5) || id:ebi-a-GCST011074	Endometrial cancer || id:ebi-a-GCST90018838	0.22	11.7308
COVID-19 (very severe respiratory confirmed vs population) RELEASE 5 || id:ebi-a-GCST011078	Endometrial cancer || id:ebi-a-GCST90018838	0.168	17.4797
COVID-19 (hospitalized vs population) RELEASE 5 || id:ebi-a-GCST011081	Gastric cancer || id:ebi-a-GCST90018849	0.059	19.4568
COVID-19 (RELEASE 5) || id:ebi-a-GCST011074	Gastric cancer || id:ebi-a-GCST90018849	0.189	12.1282
COVID-19 (very severe respiratory confirmed vs population) RELEASE 5 || id:ebi-a-GCST011078	Gastric cancer || id:ebi-a-GCST90018849	0.071	20.6605
COVID-19 (hospitalized vs population) RELEASE 5 || id:ebi-a-GCST011081	haemotological cancer || id:ieu-b-4878	0.726	5.85333
COVID-19 (RELEASE 5) || id:ebi-a-GCST011074	haemotological cancer || id:ieu-b-4878	0.875	2.80091
COVID-19 (very severe respiratory confirmed vs population) RELEASE 5 || id:ebi-a-GCST011078	haemotological cancer || id:ieu-b-4878	0.757	7.08772
COVID-19 (hospitalized vs population) RELEASE 5 || id:ebi-a-GCST011081	Lung cancer || id:ieu-b-4955	0.384	10.4757
COVID-19 (RELEASE 5) || id:ebi-a-GCST011074	Lung cancer || id:ieu-b-4955	0.4	8.24566
COVID-19 (very severe respiratory confirmed vs population) RELEASE 5 || id:ebi-a-GCST011078	Lung cancer || id:ieu-b-4955	0.435	11.9508
COVID-19 (hospitalized vs population) RELEASE 5 || id:ebi-a-GCST011081	Oesophageal cancer || id:ieu-b-4960	0.438	9.48701
COVID-19 (RELEASE 5) || id:ebi-a-GCST011074	Oesophageal cancer || id:ieu-b-4960	0.23	11.6145
COVID-19 (very severe respiratory confirmed vs population) RELEASE 5 || id:ebi-a-GCST011078	Oesophageal cancer || id:ieu-b-4960	0.409	11.6656
COVID-19 (hospitalized vs population) RELEASE 5 || id:ebi-a-GCST011081	Oral cavity cancer || id:ieu-b-4961	0.099	16.6456
COVID-19 (RELEASE 5) || id:ebi-a-GCST011074	Oral cavity cancer || id:ieu-b-4961	0.397	7.93915
COVID-19 (very severe respiratory confirmed vs population) RELEASE 5 || id:ebi-a-GCST011078	Oral cavity cancer || id:ieu-b-4961	0.1	17.551
COVID-19 (hospitalized vs population) RELEASE 5 || id:ebi-a-GCST011081	Ovarian cancer || id:ebi-a-GCST90018888	0.087	16.6558
COVID-19 (RELEASE 5) || id:ebi-a-GCST011074	Ovarian cancer || id:ebi-a-GCST90018888	0.078	16.2743
COVID-19 (very severe respiratory confirmed vs population) RELEASE 5 || id:ebi-a-GCST011078	Ovarian cancer || id:ebi-a-GCST90018888	0.149	18.2061
COVID-19 (hospitalized vs population) RELEASE 5 || id:ebi-a-GCST011081	Pancreatic cancer || id:ebi-a-GCST90018893	0.007	25.5713
COVID-19 (RELEASE 5) || id:ebi-a-GCST011074	Pancreatic cancer || id:ebi-a-GCST90018893	0.007	34.8672
COVID-19 (very severe respiratory confirmed vs population) RELEASE 5 || id:ebi-a-GCST011078	Pancreatic cancer || id:ebi-a-GCST90018893	0.768	7.91821
COVID-19 (hospitalized vs population) RELEASE 5 || id:ebi-a-GCST011081	Prostate cancer || id:ieu-b-4809	0.184	13.3015
COVID-19 (RELEASE 5) || id:ebi-a-GCST011074	Prostate cancer || id:ieu-b-4809	0.082	15.4424
COVID-19 (very severe respiratory confirmed vs population) RELEASE 5 || id:ebi-a-GCST011078	Prostate cancer || id:ieu-b-4809	0.376	12.647
COVID-19 (hospitalized vs population) RELEASE 5 || id:ebi-a-GCST011081	Skin cancer || id:ebi-a-GCST90018921	0.151	15.1742
COVID-19 (RELEASE 5) || id:ebi-a-GCST011074	Skin cancer || id:ebi-a-GCST90018921	0.226	10.9768
COVID-19 (very severe respiratory confirmed vs population) RELEASE 5 || id:ebi-a-GCST011078	Skin cancer || id:ebi-a-GCST90018921	0.014	28.3245
COVID-19 (hospitalized vs population) RELEASE 5 || id:ebi-a-GCST011081	Thyroid cancer || id:ebi-a-GCST90018929	0.995	1.2501
COVID-19 (RELEASE 5) || id:ebi-a-GCST011074	Thyroid cancer || id:ebi-a-GCST90018929	1	0.389637
COVID-19 (very severe respiratory confirmed vs population) RELEASE 5 || id:ebi-a-GCST011078	Thyroid cancer || id:ebi-a-GCST90018929	0.998	2.68125
